# Supplementary material for: The patterns of deleterious mutations during the domestication of soybean
Source: Nat Commun. 2021 Jan 4;12:97. doi: 10.1038/s41467-020-20337-3 (PMC7782591; doi:10.1038/s41467-020-20337-3)
Supplement: Supplementary file 4 — Supplementary Data 1 [file 41467_2020_20337_MOESM4_ESM.xlsx]

## Sheet: Sheet1
Number in haplotype map panel	SampleID	Type (landrace or improved line for G. max)	Name or accession code (IT, PI, and B number) used in this study	Other name or accession code	Collected country (G. max and G. soja) and province (G. soja)	Total raw sequences (bp)	Mean depth of non-duplicates	Genome coverage above 1 reads (%)	Genome coverage above 5 reads (%)
1	Ajuggali	Landrace	Ajuggali	IT180576	South Korea	26194459240	25.35	98.5	97.3
2	Anpyeong	Improved	Anpyeong		South Korea	16409936476	15.61	96.7	90.1
3	Babmit	Landrace	Babmit	IT175966	South Korea	18787686666	17.39	98.5	97
4	Back_Tac	Landrace	Back Tac	PI 567273 A	South Korea	16286354452	15.83	98.4	96.5
5	Baegbong	Landrace	Baegbong	IT134332	South Korea	16081380710	15.49	98.2	95.7
6	Baekjung_42	Landrace	Baekjung #42	IT229365	South Korea	21166880718	20.9	98.1	96.4
7	Baekmo_9	Landrace	Baekmo #9	IT230778	South Korea	17169009550	16.82	98.3	96.3
8	Bancheongdu	Landrace	Bancheongdu	IT230769	South Korea	17201297578	16.39	96.7	90.6
9	Bangsa	Improved	Bangsa		South Korea	16777601846	15.54	97.1	90.2
10	Blackhawk	Improved	Blackhawk	PI 548516	United States	15715503482	15.05	96.9	89.9
11	Boone	Improved	Boone	PI 548309	China	22868391300	22.19	98.2	96.7
12	Boseok	Improved	Bosug		South Korea	16025387796	15.27	96.8	90.5
13	Browngilgun	Landrace	Browngilgun	PI 612611	South Korea	22342411792	20.05	98.1	96.6
14	Bukwang	Improved	Bukwang		South Korea	16585723428	15.79	96.6	90.4
15	Cai_dou	Landrace	Cai dou	PI 567297	China	17326340074	16.81	97.8	95.5
16	Cheonangun	Landrace	Cheonangun	IT162681	South Korea	21042587786	20.33	98.2	96.7
17	Cheongja	Improved	Cheongja		South Korea	16762904110	15.09	97.2	89.8
18	Cheongja3	Improved	Cheongja3		South Korea	16984628282	15.34	96.9	89.4
19	Cheongsong-1	Landrace	Cheongsong sujib-1	IT221947	South Korea	18892831590	17.1	98.2	96.4
20	Cheongtae	Landrace	Cheongtae	IT175994	South Korea	28786142908	28.44	98.5	97.4
21	Chonggok	Landrace	Chonggok	IT230808	South Korea	20919008178	19.92	98.2	96.4
22	Cin	Landrace	Cin	PI 603910 A	North Korea	20651905788	18.92	98.2	96.7
23	Clark	Improved	Clark	PI 548533	United States	49478480758	43.24	99.2	98.8
24	CNS	Landrace	CNS	PI 548445	China	21672975338	21.26	98.2	96.7
25	CS_00829	Landrace	CS 00829	IT221942	South Korea	32227154766	30.7	98.3	97.1
26	CS_01964	Landrace	CS 01964	IT229073	South Korea	24182085562	23.68	98.4	97
27	CS_02038	Landrace	CS 02038	IT237763	South Korea	31091710266	28.97	98.5	97.4
28	Daechu	Landrace	Daechu	IT224516	South Korea	27152216906	25.9	98.4	97.2
29	Daeheug	Improved	Daeheug		South Korea	15661014528	15.03	96.8	89.9
30	Daepung	Improved	Daepung		South Korea	15929011140	14.99	97	90.1
31	Daewon	Improved	Daewon		South Korea	17147019118	16.04	97	90.1
32	Daeyang	Improved	Daeyang		South Korea	16288560562	15.65	96.7	90
33	Danbaeg	Improved	Danbaek		South Korea	17193738216	15.81	97.1	90.5
34	Danmi2	Improved	Danmi2		South Korea	15504692080	14.87	96.5	89.3
35	Dongsan-133	Improved	Dongsan133	IT154786	Japan	16978662876	15.68	98.2	96.1
36	Doremi	Improved	Doremi		South Korea	15982013348	15.31	96.7	90.5
37	Dowling	Improved	Dowling	PI 548663	United States	33340483806	31.64	98.4	97.4
38	Fen_dou_16	Landrace	Fen dou 16	PI 574476 A	China	20522423892	19.26	98	96
39	Fiskeby	Improved	Fiskeby 840-7-3	PI 438477	Sweden	15543431130	14.83	96.5	88.8
40	Fu_yang	Landrace	Fu yang (30)	PI 567709	China	45474782198	41.48	98.4	97.3
41	Galchae	Improved	Galchae		South Korea	15420136610	14.77	96.6	90
42	Galmi	Landrace	Galmi		South Korea	17319018084	16.96	98.3	96.3
43	Gangwon-72	Landrace	Kangwon72	IT186084	South Korea	19028727060	17.32	98.4	96.9
44	Geomeon	Landrace	Geomeun	IT109118	South Korea	15174804192	14.09	96.7	90.2
45	Geomeunbak	Landrace	Geomeunbak	IT178683	South Korea	16946856538	15.7	98.4	96.6
46	Geomjeong-1	Landrace	Geomjeong-1	IT177394	South Korea	15397899444	14.65	96.6	89.3
47	Geomjeong-2	Landrace	Geomjeong-2	IT177645	South Korea	15406115354	14.62	96.8	90.7
48	Geomjeong-3	Landrace	Geomjeong-3	IT177581	South Korea	15553814494	14.83	96.6	90.1
49	Geomjeongol	Landrace	Geomjeongol	A08	South Korea	16177266556	15.95	98.3	95.5
50	Giant	Landrace	Giant	PI 157422	South Korea	23514528152	22.78	98.1	96.6
51	GL_2624_96	Landrace	GL 2624 /96	PI 603156	North Korea	29620266606	29.14	98.4	97.2
52	GL_2626_96	Landrace	GL 2626 /96	PI 603158	North Korea	18731710966	17.91	97.9	95.8
53	GL_2631_96	Landrace	GL 2631 /96	PI 603162	North Korea	28582406762	28.06	98	96.6
54	GL_2684_95	Landrace	GL 2684 /95	PI 603171	North Korea	18571914008	18.07	98.2	96.4
55	GL_2687_A	Landrace	GL 2687 A	IT242452	North Korea	21976716670	20.1	97.9	96.1
56	GL2689	Landrace	GL2689	IT224194	North Korea	23582383022	22.65	98.3	96.9
57	Gyeongsan199754	Landrace	Kyoungbuk Kyoungsan-1997-54	IT219319	South Korea	18190802994	16.44	98	96
58	Hadaedu	Landrace	Hadaedu	IT104627	South Korea	26684893348	25.3	98.3	97
59	Haenam-1998-16	Landrace	Jeonnam heanam-1998-16	IT224190	South Korea	21473266966	19.61	98.4	97
60	Haman	Landrace	Haman	A07	South Korea	20860329718	20.89	98.2	96.4
61	Hannam	Improved	Hannam		South Korea	15531802318	14.96	97.2	91.7
62	Heihokuta	Landrace	Heihokuta	PI 88820	North Korea	17175555702	15.63	98.4	96.6
63	Heugcheong	Landrace	Heugcheong		South Korea	15763684864	15.02	96.8	90.3
64	Heugseagyuwoldu	Landrace	Heksaekyuwoldu	IT102712	South Korea	16314806778	15.85	98.2	96.1
65	Hojang	Improved	Hojang		South Korea	14833073676	14.14	97.4	90.8
66	Horangi	Landrace	Horangi	IT021842	South Korea	19135348462	18.92	98.4	96.9
67	Hoseo	Improved	Hoseo		South Korea	15121025542	14.52	96.6	89.6
68	Hwangkeum	Improved	Hwangkeum	A09	South Korea	19751497784	19.61	98.5	96.7
69	Hwinkong	Landrace	Heuin	IT175923	South Korea	16485446140	15.33	98.4	96.5
70	Iksan10	Improved	Iksan10		South Korea	16668273920	15.98	98.2	95.7
71	Ilpumgeomjeong	Improved	Ilpumgeomjeong	A04	South Korea	16999533412	15.94	98.3	95.2
72	IT102595	Landrace	IT102595		South Korea	21881591502	21.04	98.2	96.6
73	IT102668	Landrace	IT102668		South Korea	21791912904	21.02	98.2	96.6
74	IT103189	Landrace	IT103189		South Korea	21694861882	21.38	98.3	96.8
75	IT104334	Landrace	IT104334		South Korea	15369753950	14.79	96.8	91
76	IT104887A	Landrace	IT104887		South Korea	19211584436	18.73	98.4	96.8
77	IT112859	Landrace	IT112859		South Korea	15419810450	14.85	96.5	89.7
78	IT115870	Landrace	IT115870		South Korea	45365911500	42.72	98.5	97.5
79	IT121464	Landrace	Kongnamul	IT121464	South Korea	15494911206	14.46	96.8	90
80	IT121504	Landrace	IT121504		South Korea	15927486040	14.99	96.9	90.6
81	IT155162	Landrace	IT155162		South Korea	16953622848	16.24	98.2	96.1
82	IT177322	Landrace	IT177322		South Korea	24925137234	24.08	98.4	97
83	IT177327	Landrace	IT177327		South Korea	24472242934	23.5	98.4	97.1
84	IT177337	Landrace	IT177337		South Korea	29042124148	28.14	98.6	97.4
85	IT177388	Landrace	IT177388		South Korea	15427628626	14.64	96.7	90.4
86	IT177413	Landrace	Geomjeong-4	IT177413	South Korea	21272201708	19.11	98.3	96.7
87	IT177513	Landrace	IT177513		South Korea	18276109840	17.81	98.2	96.3
88	IT177518	Landrace	IT177518		South Korea	22147904464	20.76	98.3	96.9
89	IT177528	Landrace	IT177528		South Korea	21539644754	21.19	98.3	97
90	IT177627	Landrace	IT177627		South Korea	19630029596	18	98.2	96.5
91	IT177793	Landrace	IT177793		South Korea	16077237572	15.73	97.9	95.2
92	IT177951	Landrace	IT177951		South Korea	23237305138	22.6	98.1	96.6
93	IT177955	Landrace	IT177955		South Korea	25624083014	25.07	98.5	97.2
94	IT178024	Landrace	IT178024		South Korea	18575583610	17.04	98.3	96.5
95	IT178037	Landrace	IT178037		South Korea	25579148736	24.64	98.1	96.7
96	IT180313	Landrace	IT180313		South Korea	26280630410	25.41	98.4	97
97	IT180422	Landrace	IT180422	Beijing da qing don, PI 495017 B	China	26826965926	25.56	98.3	97
98	IT208844	Landrace	IT208844		South Korea	22751357542	21.91	98.4	97.1
99	IT220684	Landrace	IT220684		South Korea	33983571364	32.3	98.5	97.4
100	IT224436	Landrace	Jeonnam Wando-2000-57	IT224436	South Korea	21437663280	21.03	98.3	96.7
101	IT224873	Landrace	IT224873		China	16799522516	16.5	97.9	95.6
102	IT224875	Landrace	Nan zhao cao huang dou	PI 567642 A	China	17321490558	16.74	98.4	96.5
103	IT228363	Landrace	IT228363	PI 603910 A, Cin	South Korea	21097209620	20.83	98	96.2
104	IT234975	Landrace	IT234975		South Korea	20982161512	20.79	98.2	96.6
105	IT238217	Landrace	Gong xian huang dou	PI 567618 A	China	19258038982	18.4	98.3	96.6
106	Jinheung-NO_11	Landrace	Jeonnam jinheungwon No.11	IT178701	South Korea	22834595084	21.14	98.3	96.8
107	Josaengseori	Improved	Josaengseori		South Korea	15794063044	15.16	97	91.4
108	Juinuni	Landrace	Juinuni	IT224191	South Korea	20626768516	19.91	98.4	97
109	KAERI_590-6	Landrace	KAERI 590-6	PI 408342	South Korea	19223353980	18.51	98.2	96.4
110	Kangwon2-33	Landrace	Kangwon sujib2-33	IT156161	South Korea	15196384206	14.48	96.5	89.2
111	Kangwon2-4	Landrace	Kangwon sujib2-4	IT156134	South Korea	24568956622	23.62	98.5	97.2
112	Kangwon3-24	Landrace	Kangwon sujib3-24	IT156183	South Korea	17545021294	17.62	98.2	96.1
113	Kangwon3-25	Landrace	Kangwon sujib3-25	IT156184	South Korea	31645164224	30.12	98.6	97.3
114	Kangwon3-31	Landrace	Kangwon sujib3-31	IT156190	South Korea	18086769430	17.88	98.1	96
115	Kangwon5-19	Landrace	IT156217	Kangwon sujib5-19	South Korea	19244471934	18.55	98.4	96.6
116	kangwon5-26	Landrace	IT156223	Kangwon sujib5-26	South Korea	22993480606	22.66	98.3	96.9
117	Kantou_44	Improved	Kantou #44	IT022368	Japan	46545390016	44.11	98.6	97.6
118	KAS_102-2	Landrace	KAS 102-2	IT229952	South Korea	16300498320	15.96	98	95.3
119	KAS_205-22	Landrace	KAS 205-22	PI 424258	South Korea	17240516204	16.79	98	95.6
120	KAS-100-12	Landrace	KAS 100-12	PI 398187	South Korea	18505153284	16.76	98.1	96.4
121	KAS-100-8-2	Landrace	KAS 100-8-2	PI 423727	South Korea	20928768214	18.94	98.3	96.8
122	KAS150-22	Landrace	KAS150-22	IT115352	South Korea	17217672622	16.91	98.2	96.2
123	KAS-160-5	Landrace	KAS 160-5	IT219609	South Korea	17039904852	15.6	98.2	96.3
124	KAS210-22	Landrace	KAS210-22	PI 458043	South Korea	15818129424	15.11	97	90.9
125	KAS241-4	Landrace	KAS241-4	PI 458093	South Korea	20771508962	20.24	98.2	96.6
126	KAS302-19	Landrace	KAS302-19	IT219770	South Korea	16311776812	16.13	98.1	95.6
127	KAS304-12	Landrace	KAS304-12	PI 424305	South Korea	21684979536	19.91	98.4	97
128	KAS331-12	Landrace	KAS331-12	IT115548	South Korea	15207559112	14.6	96.4	89.5
129	KAS331-13	Landrace	KAS331-13	IT115549	South Korea	25645727052	24.84	98.4	97
130	KAS361-2	Landrace	KAS361-2	IT219783	South Korea	19248631078	18.85	98.2	96.3
131	KAS380-14	Landrace	KAS380-14	PI 398582	South Korea	15828021736	15.29	96.7	90.8
132	KAS502-6	Landrace	KAS502-6	IT115594	South Korea	20577563958	20.63	98.1	96.3
133	KAS505-1	Landrace	KAS505-1	IT115608	South Korea	15352938892	14.82	96.3	89.8
134	KAS524-4	Landrace	KAS524-4	IT154281	South Korea	23606981526	22.93	98.5	97.3
135	KAS531-5	Landrace	KAS531-5	IT115665	South Korea	15381197334	14.9	96.9	91.3
136	KAS544-2	Landrace	KAS544-2	PI 407996	South Korea	20076058530	19.71	98.2	96.5
137	KAS571-23	Landrace	KAS571-23	IT115727	South Korea	15300373376	14.78	97	91.5
138	KAS574-11	Landrace	KAS574-11	PI 458231	South Korea	16628144160	16.02	97	91.7
139	KAS575-1	Landrace	KAS575-1	IT154323	South Korea	18177585964	17.55	98.2	96.2
140	KAS590-6	Landrace	KAS590-6	IT181672	South Korea	19723625738	18.28	98.3	96.8
141	KAS611-1	Landrace	KAS611-1	IT141910	South Korea	15575003720	14.95	97	91.2
142	KAS622-8	Landrace	KAS622-8	PI 424525	South Korea	15927289740	15.23	97	90
143	KAS625-19	Landrace	KAS625-19	IT115766	South Korea	15812024192	15.11	97.2	91.7
144	KAS629-10	Landrace	KAS629-10	IT115768	South Korea	25037267116	24.08	98.3	97.2
145	KAS636-21	Landrace	KAS636-21	IT154540	South Korea	22020561936	21.33	98.2	96.6
146	KAS638-10	Landrace	KAS638-10	IT154569	South Korea	16135893824	15.49	96.8	91.1
147	KAS640-12	Landrace	KAS640-12	PI 424567	South Korea	18675476452	17.96	98	96
148	KAS640-46	Landrace	KAS640-46	IT154621	South Korea	17560448360	17.18	98.2	96.2
149	KAS640-49	Landrace	KAS640-49	IT154624	South Korea	19211143818	18.46	98.5	97
150	KAS641-8	Landrace	KAS641-8	IT154634	South Korea	35689407190	34.35	98.7	97.7
151	KAS651-37	Landrace	KAS651-37	IT154735	South Korea	18593856120	17.98	98.2	96.2
152	KAS660-12	Landrace	KAS660-12	PI 408170	South Korea	18645236286	17.18	98.3	96.7
153	KAS660-21	Landrace	KAS660-21	IT115872	South Korea	15392098628	14.5	96.8	89.6
154	KAS663-8	Landrace	KAS663-8	IT115880	South Korea	20544645656	19.86	98.5	97.1
155	Keonol	Landrace	Keunol		South Korea	15821031040	15.16	96.8	90.7
156	Kershaw	Improved	Kershaw	PI 548985	United States	28005027156	27.16	98.4	97.2
157	Keumkangdaelib	Improved	Keumkangdaelib	IT021889	South Korea	25308091052	24.82	98.3	96.9
158	KLG_16001	Landrace	KLG 16001	IT238318, PI 96978	North Korea	23370699142	22.46	98	96.4
159	KLS_808-1	Landrace	KLS 808-1	PI 399025	South Korea	30810652456	29.35	98.4	97.1
160	KLS087019	Landrace	KLS087019	IT153356	South Korea	21060772414	20.49	98.2	96.4
161	KLS087062	Landrace	KLS087062	IT153382	South Korea	15722106108	15.09	97.2	91.9
162	KLS087160	Landrace	KLS087160	IT153411	South Korea	16113499316	14.75	97.9	94.6
163	KLS105	Landrace	KLS105	IT022396	South Korea	18670237054	17.86	97	92.5
164	KLS-116-1	Landrace	KLS 116-1	PI 398874	South Korea	15530791222	14.83	96.3	89.1
165	KLS117	Landrace	KLS117	PI 398875	South Korea	16283184056	15.51	96.1	88.7
166	KLS123-1	Landrace	KLS123-1	PI 398879	South Korea	16956681504	16.08	96.8	90.3
167	KLS137-1	Landrace	KLS137-1	PI 398888	South Korea	26476233394	25.76	98.5	97.3
168	KLS419	Landrace	KLS419	IT022505	South Korea	21126697504	20.63	98.5	97.1
169	KLS606-2	Landrace	KLS606-2	IT022527	South Korea	19256066922	19	98.3	96.6
170	KLS714-2	Landrace	KLS714-2	IT022595	South Korea	30812031388	29.51	98.3	97
171	KLS72O-1	Landrace	KLS72O-1	IT022602	South Korea	23485785000	22.7	98.3	97
172	KLS739-2	Landrace	K.L.S 739-2	IT021695	South Korea	20734306790	19.29	97.6	93.3
173	KLS77013	Landrace	KLS77013	IT025215	South Korea	20699258180	20.05	98.3	96.8
174	KLS77048	Landrace	KLS77048	IT025253	South Korea	15741559740	15.03	97	91.3
175	KLS77114-1	Landrace	KLS77114-1	IT025335	South Korea	16792781574	16.54	98.1	95.8
176	KLS77131-2	Landrace	KLS77131-2	IT025370	South Korea	16619174156	15.93	96.6	90.2
177	KLS77170	Landrace	KLS77170	IT025435	South Korea	16289632058	15.52	96.8	91.1
178	KLS77196-1	Landrace	KLS77196-1	IT025484	South Korea	17969069158	17.72	98.3	96.5
179	KLS85044	Landrace	KLS85044	IT142986	South Korea	16634736216	16.07	98.3	96.2
180	KLS85109	Landrace	KLS85109	IT143050	South Korea	17823684244	17.28	98.3	96.5
181	KLS85250	Landrace	KLS85250	IT143167	South Korea	16517878826	16.18	98.3	96.1
182	KLS86037	Landrace	KLS86037	IT143237	South Korea	23732142406	23.07	98.4	97
183	KLS-86083-R_L1	Landrace	KLS86083	IT142839	South Korea	20308062300	14.25	97.5	94.5
184	KLS86094	Landrace	KLS86094	IT142878	South Korea	22207174078	21.45	98.1	96.5
185	KLS86097	Landrace	KLS86097	IT142891	South Korea	48401642378	44.15	98.6	97.8
186	KLS87005	Landrace	KLS87005	IT155984	South Korea	18768627144	17.24	98.4	96.9
187	KLS87096	Landrace	KLS87096	IT153718	South Korea	16176206294	15.85	97.9	95.4
188	KLS87113	Landrace	KLS87113	IT153730	South Korea	18020279600	17.14	96.4	88.8
189	KLS87277	Landrace	KLS87277	IT155954	South Korea	21627874356	21.28	98.3	97
190	KLS87323	Landrace	KLS87323	IT156001	South Korea	16830666568	16.51	98.1	95.9
191	KLS87345	Landrace	KLS87345	IT156261	South Korea	28940659094	28.11	98.5	97.5
192	KLS87348	Landrace	KLS87348	IT156003	South Korea	25769338974	24.09	98.4	97.2
193	KLS87352	Landrace	KLS87352	IT156006	South Korea	15994140158	14.6	97.5	93.8
194	KLS88035	Landrace	KLS88035	IT163579	South Korea	17515649076	15.98	98.4	96.6
195	KLS88046	Landrace	KLS88046	IT160109	South Korea	18402030250	17.85	98.3	96.6
196	KLS88048	Landrace	KLS88048	IT160111	South Korea	16603112588	15.54	98.3	96.5
197	KLS88066	Landrace	KLS88066	IT160129	South Korea	21271204806	19.53	98.3	96.9
198	KLS88068-2	Landrace	KLS88068-2	IT160132	South Korea	18872176602	18.78	98.3	96.6
199	Kongnamul	Landrace	Kongnamul	IT104023	South Korea	26177983630	25.35	98.2	96.9
200	Kwangan	Improved	Gwangan		South Korea	17441167722	16.44	96.9	90.4
201	kwangkyo	Improved	Kwangkyo	IT023515	South Korea	26094204300	25.34	98	96.5
202	KwangkyoV2	Improved	KwangkyoV2	A03	South Korea	21598195318	19.8	98	95.7
203	L62-667	Improved	L62-667	PI 547716	United States	15656967124	14.97	96.7	89.8
204	L-B	Landrace	L-B	IT228619	South Korea	17969665306	17.37	98.3	96.2
205	Lindarin_63	Improved	Lindarin #63	PI 548590	United States	17054765970	16.46	98.4	96.4
206	Lindou_9	Improved	Lindou 9		China	29964045890	28.69	98.1	96.8
207	Manpung	Improved	Manpung		South Korea	15288363742	14.8	98.3	95.7
208	Marshall	Improved	Marshall	PI 548693	United States	26371174238	25.17	98.6	97.5
209	Meju	Landrace	Meju	IT108810	South Korea	15120481942	14.62	96.7	90.4
210	Meju_Jeonbuk	Landrace	Meju_Jeonnam	IT103340	South Korea	17438438850	16.73	98.1	96.2
211	Meju_Jeonnam	Landrace	Meju_Jeonbuk	IT162760	South Korea	17882071716	17.23	98	95.8
212	Milyang_26	Improved	Milyang26	IT157944	South Korea	15133197350	14.7	98.5	96.6
213	Milyang12	Improved	Milyang12	IT24623	South Korea	16136661508	15.4	97.1	90.6
214	Milyang206	Improved	Milyang206		South Korea	31008134182	28.36	98.8	97.9
215	Mote	Landrace	Mote	PI 88814	North Korea	27377243448	25.86	98.5	97.3
216	Myeongjunamul	Improved	Myeongjunamul		South Korea	17259848130	15.65	98.2	95.8
217	Nampung	Improved	Nampung		South Korea	16710511338	15.89	98.6	96.8
218	Namul	Landrace	Namul	IT178511	South Korea	16620684458	15.27	98.3	96.4
219	Nezumi_Meta	Landrace	Nezumi Meta	PI 417193	South Korea	16145442460	15.9	98	95.8
220	No_39_Green	Landrace	No. 39 Green	PI 171430	China	45535515304	41.09	98.5	97.6
221	Nokwon	Improved	Nogwon		South Korea	16091118096	15.34	96.6	89.8
222	Nonduleong	Landrace	Nonduleong	IT109029	South Korea	16880672030	16.59	98.2	96.2
223	Nonglim73	Improved	Nonglim73	IT135700	Japan	22789591648	21.71	98.3	96.9
224	Ogden	Improved	Ogden	PI 548477	United States	37871339372	34.88	98.6	97.7
225	Oial	Landrace	Oial	IT162657	South Korea	41148156850	37.91	98.5	97.6
226	Ol	Landrace	Ol	IT103926	South Korea	27812247570	26.93	98.3	97.1
227	ORD_8139	Landrace	ORD 8139	PI 407803	South Korea	33308526166	32.43	98.3	97
228	OT89-06	Improved	OT89-06	PI 546044	Canada	23055101894	22.61	98.5	97.2
229	OT94-51	Improved	OT94-51	PI 591432	Canada	17107681504	16.39	97.2	90.7
230	Paldonamul	Improved	Paldonamul		South Korea	16080136772	15.38	96.5	90.3
231	Peking	Landrace	Peking		China	23742417430	18.24	98.3	95.9
232	PI_157430	Landrace	I chu tau chow	PI 157430	South Korea	39452739118	37.23	98.5	97.6
233	PI_159764	Landrace	PI159764		South Korea	19908287564	19.58	98.2	96.6
234	PI_196175	Landrace	PI 196175		South Korea	19398055544	18.94	98.2	96.4
235	PI_339982	Landrace	PI 339982		South Korea	20690145934	20.19	98.4	96.9
236	PI_340003	Landrace	PI 340003		South Korea	17649503932	17.19	98.2	96.4
237	PI_391597	Improved	Niu mao huang	IT238204, PI 391597	China	29051753418	26.45	98.3	97
238	PI_399062	Landrace	PI 399062		South Korea	17578386858	16.87	98.3	96.3
239	PI_399079	Landrace	PI 399079		South Korea	22869506284	22.12	98.3	96.7
240	PI_399089	Landrace	PI 399089		South Korea	17775163112	17.32	98.2	96.3
241	PI_399100	Landrace	PI 399100		South Korea	21691624744	21.11	98.1	96.5
242	PI_399108	Landrace	PI 399108		South Korea	17360119378	17.28	98.4	96.6
243	PI_399113	Landrace	PI 399113		South Korea	21044085102	20.59	98.3	96.8
244	PI_399126	Landrace	PI 399126		South Korea	17961128672	16.8	98.1	95.9
245	PI_407736	Landrace	PI407736		China	24783481718	23.66	98.4	97.2
246	PI_407810	Landrace	PI 407810		South Korea	30579092144	28.88	98.4	97.2
247	PI_458156	Landrace	PI 458156		South Korea	17500472670	16.74	98.2	95.9
248	PI_458184	Landrace	PI 458184		South Korea	22330143646	22.03	98	96.3
249	PI_458232	Landrace	PI 458232		South Korea	45983421470	44.07	98.7	97.9
250	PI_458260	Landrace	PI 458260		South Korea	19921563786	19.14	98.2	96.6
251	PI_458277	Landrace	PI 458277		South Korea	18383977898	17.88	98	96.1
252	PI_475824_A	Landrace	PI475824A		China	19104781532	18.55	98	95.9
253	PI_556949	Landrace	PI 556949		China	17856518892	17.42	97.9	95.7
254	PI_567317	Landrace	Hua huang dou	IT238194	China	21876469884	21.31	98.2	96.7
255	PI_567366_A	Landrace	Wu tong shu huang dou	IT238326	China	20397930734	19.86	98.1	96.4
256	PI_567458	Landrace	Ji li huang dou	PI 567458	China	42774947196	38.64	98.3	97.1
257	PI_567519	Landrace	Bai hua chi	PI 567519	China	17889406994	17.43	98.1	96.2
258	PI_567591	Landrace	PI 567591		China	17993667058	17.41	98.2	96.3
259	PI_567601	Landrace	Xiao tie jiao	PI 567601	China	20068268742	19.24	98.3	96.7
260	PI_567660_A	Landrace	PI 567660 A		China	36914966074	34.62	98.7	97.7
261	PI_567759	Landrace	Pei xian xiao bai jian ke	PI 567759	China	17663692194	17.35	97.9	95.4
262	PI_567773	Landrace	Tong shan huang da dou jia	PI 567773	China	24681309682	23.63	98.3	97
263	PI_587718	Landrace	Huang pi feng zi wo	PI 587718	China	22765391180	22.34	98.3	96.9
264	PI_603174_A	Landrace	PI 603174 A		North Korea	17151916350	16.36	98.1	95.9
265	PI_603176_A	Landrace	PI 603176 A		North Korea	33013850874	31.72	98.5	97.4
266	PI_62203-8	Landrace	PI 62203-8		China	20050613520	19.53	98	95.9
267	PI_64698	Landrace	PI 64698		South Korea	19695196062	19.06	98.3	96.5
268	PI_72227	Landrace	PI 72227		China	36924408104	35.42	98.5	97.4
269	PI_81037	Landrace	PI 81037		Japan	25932264048	25.15	98.3	96.9
270	PI_82218	Landrace	PI 82218		South Korea	19675456134	19.12	98.3	96.7
271	PI_82246	Landrace	PI 82246		South Korea	17815353574	17.27	98	95.9
272	PI_82555	Landrace	PI 82555		South Korea	18321967332	17.78	98.1	96.1
273	PI_83853	Landrace	PI 83853		South Korea	23196655334	22.74	98.4	97.1
274	PI_84646	Landrace	PI 84646		South Korea	19763142136	19.15	98.2	96.5
275	PI_84646-2	Landrace	PI 84646-2		South Korea	24574816932	23.91	98.5	97.3
276	PI_84928	Landrace	PI 84928		North Korea	26052165900	25.03	98.2	96.9
277	PI_87002	Landrace	PI 87002		South Korea	21527738706	20.85	98.2	96.7
278	PI_87565	Landrace	PI 87565		North Korea	30317310692	27.58	98.3	96.9
279	PI_87630	Landrace	PI87630		Japan	35014983508	32.64	98.6	97.6
280	PI_87631-1	Landrace	PI87631-1		Japan	37665855250	35.12	98.2	97
281	PI_87632	Landrace	PI 87632		Japan	18152669756	17.68	98.4	96.6
282	PI_88816-S	Landrace	PI 88816-S		North Korea	24441261962	23	98.2	96.7
283	PI_89138	Landrace	PI 89138		North Korea	22580237396	21.92	98.3	96.9
284	PI_89143	Landrace	PI 89143		North Korea	27429407606	26.48	98.3	96.9
285	PI_89154-S	Landrace	PI 89154-S		North Korea	16491097768	16.21	98.3	96.1
286	PI_90763	Landrace	PI 90763		China	27381626676	26.7	98.2	96.8
287	PI_91073	Landrace	PI 91073		South Korea	19840677918	19.37	98.2	96.5
288	PI_91725	Landrace	PI 91725		North Korea	30647125798	29.46	98.4	97.1
289	PI_96280	Landrace	PI 96280		North Korea	18764987742	18.3	98.3	96.5
290	PI_96354	Landrace	PI 96354		North Korea	19626376604	19.11	98.2	96.4
291	PI_96549	Landrace	PI 96549		North Korea	31447217720	29.15	98.5	97.4
292	PI_96786	Landrace	PI 96786		North Korea	64967740034	61.27	98.8	98
293	PI196168	Landrace	PI 196168		South Korea	19971451468	18.05	98.4	96.9
294	PI227159	Landrace	PI 227159		South Korea	25949446036	23.82	98.5	97.4
295	PI339736	Landrace	PI339736		South Korea	18914502808	17.48	98.1	96.2
296	PI-399122	Landrace	PI 399122		South Korea	16667131454	15.71	98.1	96
297	PI407795A	Landrace	PI 407795A		South Korea	16080256364	14.83	98.2	96.1
298	PI417329	Landrace	PI 417329		Japan	26872754864	26.57	98.3	97.1
299	PI-458175-C	Landrace	PI 458175 C		South Korea	23408534910	21.32	98.3	96.9
300	PI-458269	Landrace	PI 458269		South Korea	20792369914	19.21	98.3	96.9
301	PI475812B	Landrace	PI 475812 B		China	17649905290	16.1	97.6	94.7
302	PI475814	Landrace	PI 475814		China	15659173838	14.95	97.9	95.1
303	PI54818	Landrace	PI 54818		China	15614123290	15.29	97.9	95.4
304	PI60269-2	Landrace	PI 60269-2		South Korea	16541815346	15.34	97.9	95.5
305	PI68484-4	Landrace	PI 68484-4		China	16676716632	16.09	97.9	95.8
306	PI68696	Landrace	PI 68696		China	21404616628	20.57	98.4	96.8
307	PI80470	Landrace	PI 80470		Japan	23850938032	22.99	98.5	97.2
308	PI82183	Landrace	PI 82183		South Korea	23948686674	22.71	98.4	97
309	PI82235	Landrace	PI 82235		South Korea	22113270198	20.44	98.3	96.6
310	PI82278	Landrace	PI 82278		South Korea	17799831680	16.4	98.2	96.2
311	PI82291	Landrace	PI 82291		South Korea	19889359714	17.92	98.3	96.8
312	PI82295	Landrace	PI 82295		South Korea	15550182038	14.7	97.9	95.1
313	PI82544	Landrace	PI 82544		North Korea	17811309492	16.56	98.4	96.8
314	PI83868	Landrace	PI 83868		North Korea	24007454968	23.3	98.4	97.2
315	PI83893	Landrace	PI 83893		South Korea	24460411178	23.54	98.4	97.2
316	PI84581	Landrace	PI 84581		South Korea	19925485256	18.82	98.4	97
317	PI84609	Landrace	PI 84609		South Korea	20568972662	19.73	97.9	96
318	PI84611	Landrace	PI 84611		South Korea	20512161026	18.89	98.1	96.3
319	PI84642	Landrace	PI 84642		South Korea	19012237256	17.47	98.1	96.2
320	PI84644	Landrace	PI 84644		South Korea	17707105902	16.3	98.3	96.5
321	PI84669	Landrace	PI 84669		South Korea	17533848502	15.51	97.1	90
322	PI84669N	Landrace	PI 84669N		South Korea	17938878822	16.25	97.6	94.4
323	PI84680	Landrace	PI 84680		South Korea	16237821844	15.08	97.6	94.2
324	PI84734	Landrace	PI 84734		South Korea	18318725966	16.89	98.3	96.6
325	PI84946-2	Landrace	PI 84946-2		South Korea	16518023484	15.92	98	95.5
326	PI85089	Landrace	PI 85089		South Korea	21015884342	20.05	98.4	96.9
327	PI86490	Landrace	PI 86490		Japan	21464358570	19.82	98.2	96.5
328	PI86904-1	Landrace	PI 86904-1		South Korea	18565376614	17.06	98.4	96.7
329	PI87574	Landrace	PI 87574		North Korea	22087935116	20.35	98.4	97
330	PI87619-1	Landrace	PI 87619-1		North Korea	15705718380	15.1	97.9	95.1
331	PI88306-1	Landrace	PI 88306-1		China	22499577424	21.11	98.1	96.5
332	PI88820	Landrace	PI 88820		North Korea	20714228018	19.06	98.2	96.7
333	PI89128	Landrace	PI 89128		North Korea	15828871564	15.23	97.9	95.4
334	PI91083	Landrace	PI 91083		South Korea	17812554336	16.08	97.8	95
335	PI92568	Landrace	PI 92568		China	15474602914	14.99	97.9	95.1
336	PI93559	Landrace	PI 93559		China	16467642334	16.21	98	95.6
337	PI95853	Landrace	PI 95853		South Korea	17476601684	16.04	98.4	96.6
338	PI96089-5	Landrace	PI 96089-5		North Korea	17473348842	16.05	98.3	96.4
339	PI96983	Landrace	PI96983	A06	North Korea	18022767644	17.48	98.3	95.8
340	Pu_Ru_Ragi	Landrace	IT196925		North Korea	26120433302	25.69	98.4	97.2
341	Pungwon	Improved	Pungwon		South Korea	18507147994	17.46	97.4	90.5
342	Pureun	Improved	Pureun	A02	South Korea	27962663050	26.67	99.2	98.5
343	Pureun-3	Improved	Pureun-3		South Korea	15820917488	15.47	98.8	96.9
344	Pureundogseagi	Landrace	Pureundogseagi	IT229464	South Korea	24866265958	24	98.4	96.9
345	Qi_si_wa	Landrace	Qi si wa	IT238327	China	24613410418	23.88	98.2	96.7
346	RAIKO	Improved	RAIKO	IT120618	Japan	18454972360	17.87	98.2	96.3
347	Ryong_song	Landrace	Ryong song	PI 612612 A	South Korea	24695314630	24.04	98.3	96.9
348	Saebyeol	Improved	Saebyeol		South Korea	16647354078	15.93	96.9	91.7
349	Saedanbaek	Improved	Saedanbaek		South Korea	17254799596	15.69	97.9	94.5
350	Saline	Improved	Saline	PI 578057	United States	17257157008	16.98	98.7	97
351	Sangjupureun	Landrace	Sangjupureun	IT220685	South Korea	41682127580	38.94	98.6	97.6
352	Savoy	Improved	Savoy	PI 597381	United States	17094827780	16.54	98.2	96.2
353	seonam	Improved	Sunam		South Korea	17220396662	16.32	96.7	91.2
354	Seonbi	Landrace	Seonbi	IT224183	South Korea	17759640916	16.28	98.3	96.5
355	Seoritae	Landrace	Seoritae	A05	South Korea	18740206398	17.75	98.4	95.9
356	Shin2	Landrace	PI 507238	Shin 2	Japan	31506184730	30.19	98.5	97.4
357	Shinhwa	Improved	Shinhwa		South Korea	15538838616	14.59	96.8	90
358	Si_li_da_dou	Landrace	Si li da dou	PI 567587 A	China	30977356456	28.8	98.4	97.2
359	Sinpaldal	Improved	Sinpaldal		South Korea	21942741670	20.83	97.9	93.1
360	Sinpaldal2	Improved	Sinpaldal2		South Korea	15286611236	14.65	97	90.4
361	Sinrok	Improved	Shillog		South Korea	16203112380	15.42	96.8	90.8
362	SLS_B229-1	Landrace	SLS B229-1	IT158136	South Korea	16866462930	15.37	97.7	94.5
363	SLS_B30-2	Landrace	SLS B30-2	IT158125	South Korea	32951063866	31.34	98.6	97.6
364	SLS90-101	Landrace	SLS90-101	IT167739	South Korea	45454756880	42.36	98.6	97.7
365	SLS90-102	Landrace	SLS90-102	IT167740	South Korea	20080438738	19.34	98.2	96.5
366	SLS90-146	Landrace	SLS90-146	IT167784	South Korea	23278893860	22.59	98.4	96.9
367	SLSB322-3	Landrace	SLSB322-3	IT134413	South Korea	15645417134	14.67	97.2	91.1
368	SLSB397-1	Landrace	SLSB397-1	IT134454	South Korea	17130408212	16.07	97.1	91.6
369	SLSB406-2	Landrace	SLSB406-2	IT134433	South Korea	20379294314	19.94	98.3	96.6
370	SLSB-B-15	Landrace	SLSB-B-15	IT134470	South Korea	15435095878	14.48	96.9	90.3
371	SLSB-B-27	Landrace	SLSB-B-27	IT134477	South Korea	15432059570	14.87	96.9	90.3
372	SLSJ101-1	Landrace	SLSJ101-1	IT134220	South Korea	15996257782	14.99	96.8	90
373	SLSJ190-2	Landrace	SLSJ190-2	IT134248	South Korea	17164558070	15.93	97.5	94.3
374	Socheong	Improved	Socheong		South Korea	19649851788	20.58	98.7	96.3
375	Socheong2	Improved	Socheong2		South Korea	16927986068	15.73	97.3	91.6
376	Sogcheong	Landrace	Sogcheong	IT228629	South Korea	26974399306	25.92	98.4	97.3
377	Soheung2	Improved	Soheung2		Japan	18243212678	17.81	98.1	96.3
378	Soho	Improved	Bangsa		South Korea	16389802740	15.69	97.1	91.4
379	Sohwang	Improved	Sohwang		South Korea	16650221266	15.8	96.6	89.4
380	Somyeongnamul	Improved	Somyeong		South Korea	17088458600	15.79	96.9	89.9
381	Sowon	Improved	Sowon	A01	South Korea	28645208324	26.18	98.5	97.2
382	Sowon2010	Improved	Sowon2010		South Korea	25957564400	25.31	98.4	97.1
383	Sugae_30	Improved	Sugye30	IT023248	South Korea	20150884768	19.66	98.1	96.4
384	Sugae_42	Improved	Sugae #42	IT230802	South Korea	16948316708	16.05	97.9	95.7
385	Sugae_43	Improved	Sugae #43(A)	IT229363	South Korea	28943666108	28.27	98.5	97.4
386	Suigen_Ao	Landrace	Suigen Ao	IT230695	South Korea	27425836758	25.84	98.2	96.8
387	Suwon_2	Improved	Suwongaetong #2	IT229364	South Korea	24964661484	24.2	98.3	96.9
388	Suwon103	Improved	Suwon103	IT024470	South Korea	34559267320	32.53	98.6	97.8
389	Suwon116	Improved	Suwon116	IT021748	South Korea	16384165306	15.61	96.9	90.5
390	Suwon98	Improved	Suwon98	IT024222	South Korea	15281708266	14.57	96.8	89.9
391	Taekwang	Improved	Taekwang		South Korea	16055646988	15.4	97	91.1
392	Uram	Improved	Uram		South Korea	15081272678	14.36	97	90.1
393	VIR_2962	Landrace	VIR 2962	IT230190	North Korea	16363502768	15.84	97.6	95.3
394	VIR2980	Landrace	VIR 2980	IT228335	North Korea	17080689952	15.73	98	95.1
395	Well-man	Landrace	Well-man	PI 157487 A	South Korea	29001403676	28.03	98.2	96.9
396	White-soybean	Landrace	White-soybean	PI 157488	South Korea	34478938944	33.46	98.3	97
397	Williams_82K	Improved	Williams 82K	A10	United States	18817443724	18.92	99.7	98.8
398	WIR2962	Landrace	WIR2962	IT199101	North Korea	17727785956	17.37	98	95.9
399	Wonhwang	Improved	Wonhwang		South Korea	16001611336	14.53	97.6	94
400	X1000A	Improved	X1000A	SS0404-T5-76	South Korea	17630955394	16	97.5	91.6
401	YB156	Landrace	YB156	IT024985	South Korea	18589822608	18.02	98.3	96.5
402	YB186-1	Landrace	YB186-1	IT025018	South Korea	20608913370	19.96	98.4	96.8
403	YB316-3	Landrace	YB316-3	IT024393	South Korea	15622093070	14.99	96.4	89.5
404	Yemsol	Landrace	Yemsol		South Korea	20646354350	17.98	98.7	96.6
405	YJ174-2	Landrace	YJ174-2	IT024070	South Korea	18826367430	18.4	98.5	96.6
406	YJ217-2	Landrace	YJ217-2	IT024106	South Korea	25026267068	24.56	98.4	97.2
407	YJ229-3	Landrace	YJ229-3	IT024128	South Korea	15713243918	14.95	96.5	89.4
408	YJ90	Landrace	YJ90	IT024019	South Korea	17524984198	17.08	98.2	96.3
409	YN154	Landrace	YN154	IT023887	South Korea	15850995178	15.19	96.3	89.5
410	YN161-3	Landrace	YN161-3	IT024572	South Korea	17990198286	17.35	98.3	96.2
411	YN188-3	Landrace	YN188-3	IT023925	South Korea	19490681360	18.75	98.4	96.8
412	YN197-1	Landrace	YN197-1	IT024431	South Korea	17479139088	16.71	96.4	90.1
413	YN213-2	Landrace	YN213-2	IT023953	South Korea	25176014372	24.08	98.2	96.8
414	Yonpoong	Improved	Yonpoong		South Korea	14901049346	14.24	97.3	91.2
415	York	Improved	York	PI 553038	United States	20085026722	19.47	98.4	96.9
416	You_huang_dou	Landrace	You huang dou	PI 567354	China	19601037294	19.03	98.1	96.3
417	Youkwoo16	Improved	Yugwu16	IT021836	Japan	16996661472	16.17	97.2	90.4
418	Yu_tae	Landrace	Yu tae	IT228397	South Korea	37854736016	36.44	98.4	97.4
419	CD-0250	G. soja	YWS415		South Korea, Gangwon	19736711990	16.72	97.7	94.4
420	CD-1078	G. soja	B01042	JPN1	Japan, Hokkaido	26106365870	19.56	98.1	95.8
421	CD-1094	G. soja	B05051	JPN42	Japan, Mie	32017601960	16.51	98.2	94.5
422	CD-1123	G. soja	PI 483468 B	CHN17	China, Henan	29015820754	19.31	97.8	94.1
423	CD-1125	G. soja	PI 464934	81-200001, CHN19	China, Jiangsu	30128143046	16.02	98.1	94.1
424	CD-1148	G. soja	PI 597455	ZYD3024, CHN53	China, Shaanxi	21798414284	19.45	97.1	93.1
425	CD-1156	G. soja	PI 407300	CHN61	China, Zhejiang	23885114078	19.57	97.7	94.1
426	Cheorwon	G. soja	Cheorwon	IT184216	South Korea, Gangwon	17460667862	15.69	96.7	92.9
427	CHN13	G. soja	PI 464866 A	L 79-0009, CHN13	China, Heilongjiang	15151224636	14.22	95.8	88.6
428	CHN20	G. soja	PI 464935	81-200002, CHN20	China, Jiangsu	16816557128	16.09	97.1	92.6
429	CHN22	G. soja	PI 464936 B	81-200004, CNH22	China, Jiangsu	17775156166	17	96	91.1
430	CHN23	G. soja	PI 464937 B	81-200014, CHN23	China, Jiangsu	19704373842	19.34	96.9	93.8
431	CHN25	G. soja	PI 464939 B	81-200027, CHN25	China, Jiangsu	17113318938	16.23	95.7	90.9
432	CHN28	G. soja	PI 440913 B	CHN28	China, Jilin	19314062700	18.92	97.5	95.1
433	CHN3	G. soja	PI 483462 A	CHN3	China, Beijing	17367592670	16.46	95.6	90.3
434	CHN30	G. soja	PI 532452 B	GD50549, CHN30	China, Jilin	18075329670	17.21	97.4	94.4
435	CHN31	G. soja	PI 464928	LS-008, CHN31	China, Liaoning	16555038416	16.42	97	93.9
436	CHN34	G. soja	PI 464927 C	LS-005, CHN34	China, Liaoning	17210371168	15.14	97.2	92.9
437	CHN35	G. soja	PI 483460 C	CCHN35	China, Liaoning	19240074512	16.93	96.3	90.5
438	CHN37	G. soja	PI 447003 B	CHN37	China, Nei Monggol	20709763250	19.71	97.3	94.7
439	CHN38	G. soja	PI 468400 B	CHN38	China, Ningxia	16175223888	15.91	97	93.8
440	CHN40	G. soja	PI 483464 B	CHN40	China, Ningxia	20826841100	19.58	96.8	93.8
441	CHN41	G. soja	PI 483465	CHN41	China, Shaanxi	16984494798	16.24	97.2	92.9
442	CHN42	G. soja	PI 549046	ZYDO 3728, CHN42	China, Shaanxi	16856410256	16.05	95.7	89.2
443	CHN43	G. soja	PI 483466	CHN43	China, Shandong	17820671190	16.76	96.3	92.2
444	CHN45	G. soja	PI 597458 C	ZYD3233, CHN45	China, Shandong	16528907262	15.55	95.5	88.1
445	CHN46	G. soja	PI 597459 D	ZYD3234, CHN46	China, Shandong	24181992546	22.93	97.4	95.2
446	CHN49	G. soja	PI 407305	CHN49	China, Shanghai	20488757234	19.19	95.8	90.3
447	CHN54	G. soja	PI 597456	ZYD3036, CHN54	China, Shaanxi	16686635520	15.39	95.5	87.3
448	CHN55	G. soja	PI 597454 A	ZYD3015, CHN55	China, Shanxi	16936103828	15.8	95.3	87
449	CHN56	G. soja	PI 597454 B	ZYD3015, CHN56	China, Shaanxi	20632189416	19.83	97.4	94.9
450	CHN58	G. soja	PI 468396 A	CHN58	China, Shaanxi	17020720302	16.11	95.2	88.5
451	CHN60	G. soja	PI 468398 C	CHN60	China, Shaanxi	16894268070	16.13	95.4	88.5
452	CHN64	G. soja	PI 407303	CHN64	China, Zhejiang	16067350092	14.89	96.8	93.2
453	CHN7	G. soja	PI 522180	ZYD 68, CHN7	China, Heilongjiang	17492311422	16.64	96	90.2
454	IT_182932	G. soja	IT182932		South Korea, Gyeonggi	24261941644	24.67	97.6	95
455	IT162825	G. soja	IT162825	B01	South Korea, Gyeongbuk	18936024188	18.82	97.6	95.1
456	IT178480	G. soja	IT178480		South Korea, Chungbuk	21314125546	21.43	97.6	95
457	IT182840	G. soja	IT182840	B04	South Korea, Jeonbuk	29991591008	20.06	97.5	95.1
458	IT182847	G. soja	IT182847	Jeonbuk Namwon sujib	South Korea, Jeonbuk	16184737190	15.27	97.5	94.1
459	IT182848	G. soja	IT182848	B05	South Korea, Jeonnam	18191227766	18.15	97.6	95.3
460	IT182864	G. soja	IT182864	Gyeongnam Geochang sujib	South Korea, Gyeongnam	17107382826	16.2	97.6	94.7
461	IT182869	G. soja	IT182869	B03	South Korea, Gyeongnam	18681027670	18.74	97.6	95.1
462	IT182919	G. soja	IT182819	Chungnam GongJu sujib	South Korea, Chungnam	17644808738	16.69	97.3	94.2
463	IT182946	G. soja	IT182946	Gyeonggi Hwaseong sujib	South Korea, Gyeonggi	18776377068	17.25	97.3	93.4
464	IT182968	G. soja	IT183036	Chungbuk Jecheon sujib	South Korea, Chungbuk	17193895558	16.89	97.4	93.6
465	IT182976	G. soja	IT182976	Gyeonggi Yongin sujib	South Korea, Gyeonggi	19039662480	18.19	97.3	94.4
466	IT182993	G. soja	IT182993	Kangwon Wonju sujib	South Korea, Gangwon	16723989296	15.77	97.5	94.3
467	IT183036	G. soja	IT183036	Kangwon Yeongwol sujib	South Korea, Gangwon	16207203272	15.11	97.3	93.9
468	IT183037	G. soja	IT183037	Chungbuk Jecheon sujib	South Korea, Chungbuk	17623755412	16.63	97.6	94.7
469	IT183045	G. soja	IT183045		South Korea, Gyeongbuk	18096818178	17.28	97.5	94.5
470	IT183105	G. soja	IT183105	Chungnam Hongseong sujib	South Korea, Chungnam	16238214142	15.28	97.3	94
471	IT183115	G. soja	IT183115	Chungnam Dangjin sujib	South Korea, Chungnam	16833379736	15.63	97.4	94.1
472	IT183120	G. soja	IT183120	Gyeonggi Pyeongtaek sujib	South Korea, Gyeonggi	18699009802	17.67	97.6	94.7
473	IT184053	G. soja	Gyeonggi yongin sujib	IT184053	South Korea, Gyeonggi	18551789936	17.7	97.5	94.6
474	IT184108	G. soja	IT184108	Jeonnam Gangjin sujib	South Korea, Jeonnam	16658403352	15.92	97.4	94.1
475	IT184146	G. soja	IT184146	Kangwon Chunseong sujib	South Korea, Gangwon	19831811500	18.88	97.5	94.8
476	IT184194	G. soja	IT184194	Gyeonggi gwacheon sujib	South Korea, Gyeonggi	16075579592	14.95	97.3	93.7
477	IT184233	G. soja	IT184233		South Korea, Gyeonggi	17057557658	16.02	97.4	94.3
478	IT184254	G. soja	IT184254	Chungbuk Yeongdong sujib	South Korea, Chungbuk	16395467052	15.58	97.5	94.2
479	IT184258	G. soja	IT184258	Gyeongbuk Yecheon sujib	South Korea, Gyeongbuk	16459779160	15.6	97.3	93.8
480	IT188367	G. soja	IT188367	Kangwon Yanggu sujib	South Korea, Gangwon	16340722606	14.99	97.4	94
481	IT188404	G. soja	IT188404	Gyeongbuk Yecheon sujib	South Korea, Gyeongbuk	17066819394	15.74	97.4	94.1
482	IT188418	G. soja	IT188418	Gyeongbuk Geumreung sujib	South Korea, Gyeongbuk	17113509500	16.24	97.4	94.2
483	IT195544	G. soja	IT195544	Chungbuk Jincheon sujib	South Korea, Chungbuk	16386985684	15.24	97.3	93.7
484	IT195562	G. soja	IT195562	Gwangju Gwangsan sujib	South Korea, Jeonnam	16576531756	15.53	97.6	94.2
485	Jangheung	G. soja	Jangheung	IT195572	South Korea, Jeonnam	24415913592	20.2	97.3	95.2
486	JPN10	G. soja	B01164	JPN10	Japan, Hokkaido	16897581916	16.8	97.3	94.6
487	JPN12	G. soja	B02086	JPN12	Japan, Aomori	16732767832	16.26	97.4	94.6
488	JPN16	G. soja	B02165	JPN16	Japan, Iwate	18201011802	17.86	97.3	94.8
489	JPN18	G. soja	B02206	JPN18	Japan, Akita	17735030332	16.77	97.6	94.9
490	JPN23	G. soja	B03025	JPN23	Japan, Toyama	15721738272	14.71	95.8	89.1
491	JPN24	G. soja	B03028	JPN24	Japan, Toyama	22054834104	21.04	97.8	95.9
492	JPN29	G. soja	B03046	JPN29	Japan, Fukui	16800515492	16.49	97.4	94.4
493	JPN30	G. soja	B03051	JPN30	Japan, Fukui	15935431660	15.11	97.2	94.1
494	JPN31	G. soja	B04054	JPN31	Japan, Nagano	16070948422	15.33	96.7	92.1
495	JPN32	G. soja	B04057	JPN32	Japan, Nagano	21664023756	19.83	97.6	95.5
496	JPN36	G. soja	B04118	JPN36	Japan, Chiba	17642907648	16.34	97	93.9
497	JPN38	Hybrid	B04134	JPN38	Japan, Yamanashi	20358498292	19.21	96.7	92
498	JPN39	G. soja	B04148	JPN39	Japan, Saitama	16808094786	15.79	97	93.6
499	JPN40	G. soja	B05047	JPN40	Japan, Gifu	16931196328	16.77	97.6	95
500	JPN43	G. soja	B05053	JPN43	Japan, Mie	16592807442	16.32	97.4	94.7
501	JPN46	G. soja	B06033	JPN46	Japan, Hyogo	16679831460	16.33	97.4	94.8
502	JPN51	G. soja	B06103	JPN51	Japan, Hyogo	16349010090	16.09	97.3	94.3
503	JPN56	G. soja	B07162	JPN56	Japan, Ehime	22654215316	21.74	97.6	95.6
504	JPN65	G. soja	B09014	JPN65	Japan, Hokkaido	17875148064	17.65	97.4	94.9
505	JPN66	G. soja	B09058	JPN66	Japan, Miyazaki	17717711236	17.37	97.4	94.7
506	JPN70	G. soja	B09089	JPN70	Japan, Oita	15218043948	14.49	96	89.2
507	JPN71	G. soja	B09103	JPN71	Japan, Fukuoka	18149268632	17.82	97.4	94.9
508	JPN8	G. soja	B01151	JPN8	Japan, Hokkaido	17465543652	16.2	95.8	87.6
509	Mungyeong	G. soja	IT183060	Gyeongbuk Mungyeong sujib	South Korea, Gyeongbuk	16027306100	15.15	96.5	92.2
510	PI_339871B	G. soja	PI 339871 B		South Korea, Jeju	19451864114	16.81	97.5	94.7
511	PI_342620_A	G. soja	PI 342620 A		Russia, Primorye	20071320452	19	97.7	95.3
512	PI_378685	G. soja	PI 378685		Japan, Ehime	17171056506	16.45	97.5	94.7
513	PI_378691	G. soja	PI 378691		Japan, Miyazaki	26609187098	25.79	97.8	95.9
514	PI_424002	G. soja	PI 424002		Russia, Amur	21359683010	17.7	97.4	94.1
515	PI_458537A	G. soja	PI 458537 A		China	19649851788	19.95	97.3	93.9
516	PI_507822	G. soja	PI 507822		Russia, Amur	20646354350	17.12	97.2	93.2
517	PI_518282	G. soja	PI 518282		Taiwan	25961725588	26.41	97.5	95.5
518	PI-378689	G. soja	PI 378689		Japan, Niigata	16827444530	15.99	96	89.8
519	PI378698	G. soja	PI 378698		Japan, Yamanashi	16822944126	16.13	96.7	93.2
520	PI-507800-B	G. soja	PI 507800 B		Russia, Primorye	21199502758	20.19	97.2	94.8
521	PI-65549	G. soja	PI 65549		China, Heilongjiang	18254437112	17.9	97.2	94.5
522	YWS1001	G. soja	YWS1001		South Korea, Jeonbuk	20455551730	18.99	96.3	90.6
523	YWS1016	G. soja	YWS1016		South Korea, Jeonbuk	18056888946	17.63	97.5	94
524	YWS1022	G. soja	YWS1022		South Korea, Jeonnam	18633538920	17.78	97.5	94.6
525	YWS1023	G. soja	YWS1023		South Korea, Jeonnam	17351337822	16.44	97.4	94.4
526	YWS1026	G. soja	YWS1026		South Korea, Jeonnam	18281833042	17.24	97.4	94.5
527	YWS1027	G. soja	YWS1027		South Korea, Jeonnam	16838450920	16.1	97.5	94.5
528	YWS1029	G. soja	YWS1029		South Korea, Jeonnam	17726443868	15.8	97.4	94.3
529	YWS1031	G. soja	YWS1031		South Korea, Jeonnam	19312253116	17.97	96.3	90.9
530	YWS1034	G. soja	YWS1034		South Korea, Jeonnam	16071189418	14.28	96.7	85.8
531	YWS1041	G. soja	YWS1041		South Korea, Gyeongbuk	19326800154	18.21	97.4	94.7
532	YWS1055	G. soja	YWS1055		South Korea, Gyeongbuk	20252888892	18.9	96.5	91.5
533	YWS1064	G. soja	YWS1064		South Korea, Gyeongbuk	18199840646	17.01	96	89.7
534	YWS1089	G. soja	YWS1089		South Korea, Chungnam	16265257940	15.26	96.8	92.9
535	YWS1090	G. soja	YWS1090		South Korea, Chungnam	17928158728	16.92	95.9	90.1
536	YWS1098	G. soja	YWS1098		South Korea, Chungnam	16978423088	15.74	97.3	93.9
537	YWS1099	G. soja	YWS1099		South Korea, Chungnam	16917549552	15.78	97.5	94.1
538	YWS1100	G. soja	YWS1100		South Korea, Chungnam	16771534968	15.88	97.2	94
539	YWS1113	G. soja	YWS1113		South Korea, Gangwon	16448696968	15.62	97.5	93.8
540	YWS1114	G. soja	YWS1114		South Korea, Gangwon	16774328468	15.89	97.3	93.9
541	YWS1120	G. soja	YWS1120		South Korea, Gangwon	16262811740	15.4	97.4	93.8
542	YWS1123	G. soja	YWS1123		South Korea, Gangwon	18389996154	17.44	97.4	94.7
543	YWS1145	G. soja	YWS1145		South Korea, Jeonnam	17887992124	16.75	96.3	90.6
544	YWS1150	G. soja	YWS1150		South Korea, Chungnam	17767809110	16.67	97.4	94.2
545	YWS1155	G. soja	YWS1155		South Korea, Chungnam	17930401682	16.67	97.4	94.4
546	YWS1158	G. soja	YWS1158		South Korea, Chungnam	18057733942	17.12	97.4	94.5
547	YWS1160	G. soja	YWS1160		South Korea, Chungnam	17127112788	15.88	97.5	94.2
548	YWS1168	G. soja	YWS1168		South Korea, Chungnam	16624197624	15.37	95.8	88.8
549	YWS1175	G. soja	YWS1175		South Korea, Chungnam	16404932638	15.63	97.5	94.2
550	YWS1176	G. soja	YWS1176		South Korea, Chungnam	23022113830	21.79	97.6	95.2
551	YWS-1178-R	G. soja	YWS1178		South Korea, Chungnam	20633908800	16.41	97.2	94.6
552	YWS1190	G. soja	YWS1190		South Korea, Chungbuk	16436229502	15.53	97.2	94
553	YWS1207	G. soja	YWS1207		South Korea, Chungbuk	18092416830	17.15	97.4	94.4
554	YWS121	G. soja	YWS 121	IT188382	South Korea, Gangwon	16905645920	15.94	97.3	93.9
555	YWS1214	G. soja	YWS1214		South Korea, Chungbuk	17535376924	16.69	97.4	93.7
556	YWS1216	G. soja	YWS1216		South Korea, Chungbuk	16066573348	15.27	97.3	93.6
557	YWS1222	G. soja	YWS1222		South Korea, Gyeongnam	16610563834	15.72	97.5	94.4
558	YWS1225	G. soja	YWS1225		South Korea, Gyeongnam	17800787812	16.86	97.4	94.4
559	YWS1228	G. soja	YWS1228		South Korea, Gyeongnam	21148507642	19.36	96.5	91.4
560	YWS1229	G. soja	YWS1229		South Korea, Gyeongnam	17601592236	16.85	97.5	94.4
561	YWS1230	G. soja	YWS1230		South Korea, Gyeongnam	17475403348	16.06	97.5	94.5
562	YWS1237	G. soja	YWS1237		South Korea, Gyeongnam	18932455802	18.16	97.6	95
563	YWS124	G. soja	YWS 124	IT184226	South Korea, Gangwon	16663489938	15.61	96.9	93.6
564	YWS1242	G. soja	YWS1242		South Korea, Gyeongnam	16396129640	14.95	96.1	88.2
565	YWS1243	G. soja	YWS1243		South Korea, Busan	16522663412	15.41	97.3	93.8
566	YWS1244	G. soja	YWS1244		South Korea, Busan	17565343780	16.66	97.4	94.5
567	YWS1246	G. soja	YWS1246		South Korea, Ulsan	16278295884	15.18	97.2	93.5
568	YWS1247	G. soja	YWS1247		South Korea, Gyeongnam	18177773204	17.82	97.7	94.4
569	YWS1263	G. soja	YWS1263		South Korea, Chungnam	20470929872	18.05	96.7	91.3
570	YWS1273	G. soja	YWS1273		South Korea, Gyeonggi	18207994948	17.25	97.3	94.1
571	YWS1274	G. soja	YWS1274		South Korea, Gyeonggi	17418026066	16.48	97.4	94.5
572	YWS1284	G. soja	YWS1284		South Korea, Gyeonggi	18165213930	17.67	97.6	94.6
573	YWS1285	G. soja	YWS1285		South Korea, Gyeonggi	16622707858	15.87	96	89.7
574	YWS1290	G. soja	YWS1290		South Korea, Gyeonggi	17864823590	16.49	96.2	89.7
575	YWS1309	G. soja	YWS1309		South Korea, Gyeonggi	16761237372	15.38	95.8	88.8
576	YWS1324	G. soja	YWS1324		South Korea, Gyeongnam	17720663588	17.21	97.4	94.1
577	YWS1328	G. soja	YWS1328		South Korea, Gyeongnam	17193957468	16.08	96	89.6
578	YWS-1338-R	G. soja	YWS1338		South Korea, Gyeongnam	20646234900	16.53	97.3	94.8
579	YWS1354	G. soja	YWS1354		South Korea, Gyeongbuk	17934368452	17.59	97.6	94.1
580	YWS137	G. soja	YWS 137	IT182940	South Korea, Gyeonggi	17338506446	16.28	97.5	94.5
581	YWS1376	G. soja	YWS1376		South Korea, Gyeongbuk	18969708408	17.84	97.4	94.6
582	YWS139	G. soja	YWS 139	IT183026	South Korea, Gyeonggi	16371047634	14.58	96	85.4
583	YWS14	G. soja	YWS 14		South Korea, Gyeongbuk	15795893164	14.54	96.7	92.5
584	YWS1446	G. soja	YWS1446		South Korea, Gyeongnam	17803071234	15.68	96.2	88.6
585	YWS1447	G. soja	YWS1447		South Korea, Gyeongnam	17478348150	16.38	97.5	94.4
586	YWS1452	G. soja	YWS1452		South Korea, Gyeongnam	17580306974	16.34	97.5	94.4
587	YWS1457	G. soja	YWS1457		South Korea, Gyeongbuk	16369114834	15.6	95.9	89.4
588	YWS148	G. soja	YWS 148		South Korea, Gyeongnam	17278571526	16.19	97.3	94.2
589	YWS1502	G. soja	YWS1502		South Korea, Gyeonggi	15550412464	14.81	96.6	91.9
590	YWS1507	G. soja	YWS1507		South Korea, Gyeongnam	17241103292	16.39	97.5	94.5
591	YWS1512	G. soja	YWS1512		South Korea, Gyeongnam	17111146954	16.09	97.5	94.4
592	YWS1516	G. soja	YWS1516		South Korea, Gyeongnam	16807596486	15.89	97.5	94.5
593	YWS1518	G. soja	YWS1518		South Korea, Gyeongnam	17817194868	16.54	97.4	94.4
594	YWS1528	G. soja	YWS1528		South Korea, Gyeongbuk	18088876484	16.96	97.5	94.6
595	YWS1533	G. soja	YWS1533		South Korea, Jeonnam	18007500470	17.01	97.5	94.8
596	YWS1540	G. soja	YWS1540		South Korea, Jeonnam	17786873464	16.52	97.6	94.7
597	YWS1549	G. soja	YWS1549		South Korea, Jeonnam	18183092330	17.67	97.6	94.6
598	YWS1558	G. soja	YWS1558		South Korea, Chungnam	20835278678	19.43	97.6	95.2
599	YWS156	G. soja	YWS 156		South Korea, Gyeongbuk	17281487638	16.31	97.3	94.1
600	YWS1562	G. soja	YWS1562		South Korea, Chungnam	19100472596	18.44	97.5	94.8
601	YWS1577	G. soja	YWS1577		South Korea, Jeonnam	16551334386	15.35	97.4	93.8
602	YWS1580	G. soja	YWS1580		South Korea, Jeonnam	18789617352	16.37	96.4	90.7
603	YWS1582	G. soja	YWS1582		South Korea, Jeonnam	16240562796	14.97	97.4	93.9
604	YWS1584	G. soja	YWS1584		South Korea, Jeonnam	16922929682	15.75	97.4	94
605	YWS1588	G. soja	YWS1588		South Korea, Jeonnam	25542604018	23.93	97.8	95.6
606	YWS1592	G. soja	YWS1592		South Korea, Jeonbuk	17484633978	16.54	97.4	94.4
607	YWS1598	G. soja	YWS1598		South Korea, Jeonbuk	18360404684	17.26	97.5	94.6
608	YWS1605	G. soja	YWS1605		South Korea, Jeonbuk	17261463226	16.2	97.5	94.6
609	YWS1607	G. soja	YWS1607		South Korea, Jeonbuk	18663188978	17.65	97.3	94.5
610	YWS1608	G. soja	YWS1608		South Korea, Jeonbuk	17268286614	15.92	97.4	93.7
611	YWS1610	G. soja	YWS1610		South Korea, Jeonbuk	17346122282	16.23	97.4	94
612	YWS1611	G. soja	YWS1611		South Korea, Jeonbuk	17888862186	17.01	97.5	94.7
613	YWS1616	G. soja	YWS1616		South Korea, Jeju	17018748242	16.12	97.6	94.5
614	YWS1618	G. soja	YWS1618		South Korea, Jeju	18443981372	17.55	97.5	93.9
615	YWS1620	G. soja	YWS1620		South Korea, Jeonnam	17353514034	16.41	97.3	94.1
616	YWS1621	G. soja	YWS1621		South Korea, Gwangju	20887502632	18.13	96.6	90.7
617	YWS164	G. soja	YWS 164	IT188415	South Korea, Gyeongbuk	16690272204	15.72	97.5	94.4
618	YWS-17	G. soja	YWS 17		South Korea, Gyeongbuk	17543788832	16.54	96.3	90.9
619	YWS177	G. soja	YWS 177	IT178539	South Korea, Chungnam	19229258080	18.35	97.5	94.9
620	YWS192	G. soja	YWS 192	IT188399	South Korea, Chungbuk	16091762262	14.84	97.3	93.8
621	YWS193	G. soja	YWS 193	IT183098	South Korea, Chungbuk	17731375528	16.74	97.5	94.5
622	YWS199	G. soja	YWS 199	IT188396	South Korea, Chungbuk	18262747548	17.24	97.5	94.2
623	YWS204	G. soja	YWS 204	IT183052	South Korea, Chungnam	16208042832	14.58	96	86.8
624	YWS219	G. soja	YWS219		South Korea, Jeonnam	15598161684	14.66	95.9	88.9
625	YWS229	G. soja	YWS229		South Korea, Jeonnam	16955119560	15.79	97.4	94.1
626	YWS255	G. soja	YWS255		South Korea, Jeonnam	16160344650	15.09	97.4	93.9
627	YWS26	G. soja	YWS 26		South Korea, Gyeongnam	17018663380	15.49	97.5	94.2
628	YWS265	G. soja	YWS265		South Korea, Jeonbuk	21477609726	18.94	96.5	91.4
629	YWS276	G. soja	YWS276		South Korea, Jeonbuk	16828708702	15.68	97.4	94.1
630	YWS294	G. soja	YWS294		South Korea, Chungnam	18028026806	17.13	97.4	94.5
631	YWS298	G. soja	YWS298		South Korea, Chungnam	16106113906	14.87	97.4	93.8
632	YWS3	G. soja	YWS 3		South Korea, Gyeongbuk	17237241618	15.02	95.8	86.3
633	YWS300	G. soja	YWS300		South Korea, Chungnam	17014468902	15.84	96.9	93.6
634	YWS303	G. soja	YWS303		South Korea, Chungnam	18374110350	15.66	95.9	87.4
635	YWS304	G. soja	YWS304		South Korea, Chungnam	19005724022	17.89	96.5	91.1
636	YWS308	G. soja	YWS308		South Korea, Chungnam	18908300936	17.84	97.5	94.7
637	YWS311	G. soja	YWS311		South Korea, Chungnam	15561504622	14.44	96.3	88.8
638	YWS318	G. soja	YWS318		South Korea, Chungbuk	18399533012	17.27	97.7	94.4
639	YWS331	G. soja	YWS331		South Korea, Chungbuk	18316454624	17.39	97.3	94.4
640	YWS333	G. soja	YWS333		South Korea, Chungbuk	22035802366	20.66	96.4	91.8
641	YWS34	G. soja	YWS 34		South Korea, Gyeongnam	17824943584	16.85	97.5	94.7
642	YWS341	G. soja	YWS341		South Korea, Chungbuk	17321073496	16.45	97.4	94.3
643	YWS347	G. soja	YWS347		South Korea, Chungbuk	18096444302	17.24	97.4	94.4
644	YWS355	G. soja	YWS355		South Korea, Chungbuk	16706787980	15.51	97.4	94
645	YWS361	G. soja	YWS361		South Korea, Chungbuk	15790945498	14.96	96	89.6
646	YWS366	G. soja	YWS366		South Korea, Chungbuk	17450634516	16.59	97.4	94.5
647	YWS368	G. soja	YWS368		South Korea, Chungbuk	17842837990	17.15	97.5	93.6
648	YWS371	G. soja	YWS371		South Korea, Chungbuk	16153542704	15.25	97.3	93.9
649	YWS39	G. soja	YWS 39		South Korea, Gyeongnam	20260122698	19.13	97.6	94.9
650	YWS393	G. soja	YWS393		South Korea, Gyeonggi	15207436500	14.42	95.5	87.9
651	YWS-4	G. soja	YWS 4		South Korea, Gyeongnam	18564034828	17.46	96.3	91.1
652	YWS40	G. soja	YWS 40		South Korea, Gyeongbuk	16145513430	15.22	97.4	93.9
653	YWS412	G. soja	YWS412		South Korea, Gangwon	16402001728	15.27	95.9	89.5
654	YWS419	G. soja	YWS419		South Korea, Gangwon	16101188890	15.03	97.3	93.7
655	YWS421	G. soja	YWS420A		South Korea, Gangwon	16089507228	14.97	95.9	88.6
656	YWS426	G. soja	YWS426		South Korea, Gangwon	16936013228	15.83	97.1	93.7
657	YWS427	G. soja	YWS427		South Korea, Gangwon	18345999888	17.28	97.4	94.4
658	YWS432	G. soja	YWS432		South Korea, Gangwon	16362685858	15.41	97.3	94.1
659	YWS433	G. soja	YWS433		South Korea, Gangwon	18100696764	17.22	97.4	94.6
660	YWS435	G. soja	YWS435		South Korea, Gangwon	18669383300	18.27	97.4	94.4
661	YWS438	G. soja	YWS438		South Korea, Gangwon	17147832102	16.05	97.5	94.4
662	YWS448	G. soja	YWS448		South Korea, Gangwon	16091246748	15.02	97.4	93.7
663	YWS449	G. soja	YWS449		South Korea, Gangwon	18015798524	17.09	97.4	94.4
664	YWS45	G. soja	YWS 45		South Korea, Gyeongnam	16319359428	15.35	97.2	93.7
665	YWS459	G. soja	YWS459		South Korea, Gangwon	16954824204	15.94	97.2	93.7
666	YWS467	G. soja	YWS467		South Korea, Gangwon	17449599864	16.71	96.5	92.7
667	YWS471	G. soja	YWS471		South Korea, Gangwon	21935491254	19.59	96.2	89.3
668	YWS474	G. soja	YWS474		South Korea, Gangwon	19275109230	18.31	97.6	95
669	YWS476	G. soja	YWS476		South Korea, Gangwon	32113578606	20.16	97.7	95.3
670	YWS477	G. soja	YWS477		South Korea, Gangwon	16258114432	15.12	97.3	93.4
671	YWS479	G. soja	YWS479		South Korea, Gangwon	16179019424	15.1	96.8	93.1
672	YWS483	G. soja	YWS483		South Korea, Gangwon	17680780864	16.57	97.4	94.3
673	YWS505	G. soja	YWS505		South Korea, Gangwon	18891707546	17.86	97.4	94.5
674	YWS506	G. soja	YWS506		South Korea, Gangwon	17376793100	16.07	96.3	89.6
675	YWS518	G. soja	YWS518		South Korea, Gangwon	16287581780	15.17	97.3	93.8
676	YWS519	G. soja	YWS519		South Korea, Gyeonggi	17570122326	16.59	97.5	94.4
677	YWS525	G. soja	YWS525		South Korea, Gyeonggi	19208831404	18.2	96.1	90.6
678	YWS534	G. soja	YWS534		South Korea, Gyeonggi	17177005302	16.07	97.4	94.1
679	YWS538	G. soja	YWS538		South Korea, Gyeonggi	16012165028	14.91	95.7	88.7
680	YWS55	G. soja	YWS 55		South Korea, Gyeongbuk	18601052478	17.58	97.4	94.1
681	YWS555	G. soja	YWS555		South Korea, Gyeonggi	16690603800	14.84	96.4	89.8
682	YWS560	G. soja	YWS560		South Korea, Gyeonggi	17470715100	16.53	97.5	94.4
683	YWS565	G. soja	YWS565		South Korea, Gyeonggi	16640798564	15.6	97.5	94.2
684	YWS574	G. soja	YWS574		South Korea, Gyeonggi	17977099036	16.48	95.8	87.2
685	YWS580	G. soja	YWS580		South Korea, Gyeonggi	17104391818	15.87	97.5	94.3
686	YWS583	G. soja	YWS583		South Korea, Gyeonggi	16930528002	15.79	96.1	89.4
687	YWS586	G. soja	YWS586		South Korea, Gyeonggi	18094908330	17.25	97.4	94.4
688	YWS59	G. soja	YWS 59		South Korea, Gyeongbuk	17058472416	15.9	97.6	94.3
689	YWS6	G. soja	YWS 6		South Korea, Gyeongnam	17851875038	16.86	97.4	94.3
690	YWS61	G. soja	YWS 61		South Korea, Gyeongbuk	16258055542	15.19	97.3	93.3
691	YWS615	G. soja	YWS615		South Korea, Gyeonggi	20595528126	19.08	96.7	91.7
692	YWS-63	G. soja	YWS 63		South Korea, Gyeongnam	17511908202	16.04	96.2	89.3
693	YWS64	G. soja	YWS 64		South Korea, Gyeongnam	17320872364	16.47	97.4	94.4
694	YWS645	G. soja	YWS645		South Korea, Jeju	18269523220	17.52	97.4	94.4
695	YWS649	G. soja	YWS649		South Korea, Jeju	17097948648	16.22	97.4	94.3
696	YWS65	G. soja	YWS 65		South Korea, Gyeongnam	18351489946	17.33	97.6	94.8
697	YWS661	G. soja	YWS661		South Korea, Jeju	16886749176	16.1	97.5	94.4
698	YWS662	G. soja	YWS662		South Korea, Jeju	16038880854	15.14	97.4	93.7
699	YWS663	G. soja	YWS663		South Korea, Jeju	16484295218	15.46	96.2	89.8
700	YWS669	G. soja	YWS669		South Korea, Jeju	16804578902	15.89	97.6	94.6
701	YWS677	G. soja	YWS677		South Korea, Jeju	16851100190	15.93	95.9	89.8
702	YWS678	G. soja	YWS678		South Korea, Jeju	17977314966	16.86	97.5	94.5
703	YWS-68	G. soja	YWS 68		South Korea, Gyeongnam	20362896620	18.59	96.6	91.3
704	YWS681	G. soja	YWS681		South Korea, Jeju	16756279438	15.57	97.4	94
705	YWS689	G. soja	YWS689		South Korea, Chungbuk	15705795994	14.58	96.7	92.4
706	YWS709	G. soja	YWS709		South Korea, Chungbuk	16982926814	16.27	96.5	92.3
707	YWS712	G. soja	YWS712		South Korea, Chungbuk	16592216428	15.9	97.4	93.8
708	YWS726	G. soja	YWS726		South Korea, Chungnam	17327314326	16.31	97.4	94.3
709	YWS729	G. soja	YWS729		South Korea, Chungnam	17484638206	16.52	97.5	94.5
710	YWS73	G. soja	YWS 73		South Korea, Gyeongnam	18453124120	17.46	97.6	94.8
711	YWS738	G. soja	YWS738		South Korea, Chungnam	17343507868	16.37	97.4	94.2
712	YWS742	G. soja	YWS742		South Korea, Chungnam	16259113750	15.34	96.9	93.2
713	YWS75	G. soja	YWS 75		South Korea, Gyeongnam	16278474366	15.39	97	93.7
714	YWS751	G. soja	YWS751		South Korea, Chungnam	18406939864	17.97	97.5	94.3
715	YWS761	G. soja	YWS761		South Korea, Chungnam	16669185356	15.48	97.4	94.2
716	YWS765	G. soja	YWS765		South Korea, Jeonbuk	16678384276	15.48	96.1	89.6
717	YWS769	G. soja	YWS769		South Korea, Jeonbuk	16856888926	15.58	97.4	94.1
718	YWS785	G. soja	YWS785		South Korea, Jeonbuk	18404804724	16.44	96.3	90.4
719	YWS801	G. soja	YWS801		South Korea, Jeonnam	20404668958	19.25	96.1	90.9
720	YWS806	G. soja	YWS806		South Korea, Jeonnam	23419884070	20.79	96.8	92.2
721	YWS818	G. soja	YWS818		South Korea, Jeonnam	17039595000	16.21	95.8	89.3
722	YWS821	G. soja	YWS821		South Korea, Jeonnam	17045195288	16.11	97.3	94.1
723	YWS828	G. soja	YWS828		South Korea, Gangwon	18224995736	17.23	97.4	94.6
724	YWS837	G. soja	YWS837		South Korea, Gangwon	17971744274	17.04	97.5	94.7
725	YWS844	G. soja	YWS844		South Korea, Gangwon	17288145832	16.31	96.6	92.8
726	YWS847	G. soja	YWS847		South Korea, Gangwon	16960799576	16.12	96.7	93.4
727	YWS854	G. soja	YWS853A		South Korea, Gyeongbuk	15153457624	14.39	95.5	87.8
728	YWS856	G. soja	YWS856		South Korea, Gyeongbuk	17729446654	16.04	96	88.4
729	YWS867	G. soja	YWS846A		South Korea, Gangwon	17181917030	16.26	95.9	88.9
730	YWS870	G. soja	YWS870		South Korea, Gyeongbuk	16288878568	15.32	97.4	94
731	YWS871	G. soja	YWS871		South Korea, Gyeongbuk	17647531268	16.65	95.9	89.7
732	YWS876	G. soja	YWS876		South Korea, Gyeongbuk	18333129554	17.57	97.5	94.8
733	YWS878	G. soja	YWS878		South Korea, Jeonnam	17384790966	16.58	97.5	94.4
734	YWS88	G. soja	YWS 88		South Korea, Gyeongnam	16939157048	15.75	97.4	94.1
735	YWS885	G. soja	YWS885		South Korea, Gyeongnam	16254929238	15.36	97.5	94.3
736	YWS891	G. soja	YWS891		South Korea, Gyeongnam	16516635190	15.59	97.3	94
737	YWS900	G. soja	YWS900		South Korea, Gyeongnam	17162056302	15.68	97.5	94.1
738	YWS908	G. soja	YWS908		South Korea, Gyeongnam	16667978564	15.88	97.5	94.1
739	YWS909	G. soja	YWS909		South Korea, Gyeongnam	16618880612	15.27	97.5	94.2
740	YWS916	G. soja	YWS916		South Korea, Gyeongnam	17921753610	17.04	97.5	94.5
741	YWS923	G. soja	YWS923		South Korea, Gyeonggi	17160052834	16.22	97.5	94.3
742	YWS924	G. soja	YWS926A		South Korea, Gyeonggi	18082082994	17.23	96.4	91.4
743	YWS932	G. soja	YWS932		South Korea, Gyeonggi	15212512214	14.3	95.6	88.4
744	YWS936	G. soja	YWS936		South Korea, Chungbuk	18583809486	18.18	97.5	94.4
745	YWS939	G. soja	YWS939		South Korea, Gyeongbuk	18100491102	17.49	97.5	94.5
746	YWS941	G. soja	YWS941		South Korea, Gyeongbuk	18712792780	17.61	97.4	94.4
747	YWS950	G. soja	YWS950		South Korea, Jeonnam	16377131726	15.32	96.9	93.4
748	YWS957	G. soja	YWS957		South Korea, Jeonnam	17398107958	16.97	97.2	93.8
749	YWS959	G. soja	YWS959		South Korea, Jeonnam	18125280772	16.48	95.9	89.6
750	YWS963	G. soja	YWS963		South Korea, Jeonnam	17857288992	17.37	97.6	94
751	YWS967	G. soja	YWS967		South Korea, province unknown	17324925506	16.48	96	90.2
752	YWS97	G. soja	YWS 97		South Korea, Gyeongbuk	17805431062	16.52	97.5	94.4
753	YWS971	G. soja	YWS971		South Korea, Jeonbuk	16210717042	15.14	97.2	93.4
754	YWS973	G. soja	YWS973		South Korea, Jeonbuk	16303611034	15.2	97.4	94.1
755	YWS975	G. soja	YWS975		South Korea, Jeonbuk	19501613760	18.59	95.9	90.5
756	YWS976	G. soja	YWS976		South Korea, Jeonbuk	16733383006	15.83	97.4	94
757	YWS978	G. soja	YWS978		South Korea, Jeonbuk	16530510278	15.25	95.9	87.6
758	YWS979	G. soja	YWS979		South Korea, Jeonbuk	19824744700	18.4	96.3	90.8
759	YWS982	G. soja	YWS982		South Korea, Jeonbuk	19170912586	17.88	97.7	95
760	YWS985	G. soja	YWS985		South Korea, Jeonbuk	17331258748	16.16	97.5	94.4
761	YWS988	G. soja	YWS988		South Korea, Jeonbuk	17972677152	16.93	97.3	94
762	YWS992	G. soja	YWS992		South Korea, Jeonbuk	17425578784	16.32	97.5	94.3
763	YWS996	G. soja	YWS996		South Korea, Jeonbuk	18952761678	18.01	96	90.5
764	7402-18	hybrid	7402-18	IT191214	South Korea	17665829146	15.93	96.2	87.5
765	7402-29	hybrid	7402-29	IT191225	South Korea	20047125118	18.03	97	91.6
766	7402-46	hybrid	7402-46	IT191242	South Korea	16103610628	14.45	97.2	88.8
767	74052-5	hybrid	74052-5	IT183431	South Korea	17606706908	16.78	96.4	90.5
768	CD-0073	Hybrid	YWS 94		South Korea	25961725588	23.58	98.2	96.1
769	CHN2	Hybrid	PI 549048	CHN2	China	19141877098	17.65	96.6	90
770	CHN57	Hybrid	PI 597452 C	ZYD2900, CHN57	China	17339197422	15.43	95.9	86.7
771	YWS106	Hybrid	YWS 106		China	25809233174	23.33	97	92.4
772	YWS-125	Hybrid	YWS 125		South Korea, province unknown	15557172432	14.48	96.3	88.9
773	YWS1270	Hybrid	YWS1270		South Korea	23469454350	18.96	96.2	88.1
774	YWS136-1	hybrid	YWS 136-1	IT183014	South Korea, Gyeonggi	18653025168	18.27	98.2	95.8
775	YWS-16	Hybrid	YWS 16		South Korea	16748477570	15.9	96.6	90.8
776	YWS269	Hybrid	YWS269		South Korea	19231997522	17.26	97.5	93.1
777	YWS67	Hybrid	YWS 67		South Korea	16538489420	14.73	96.3	86.9
778	YWS74	Hybrid	YWS 74		South Korea, Gyeongnam	17446880354	16.43	98.3	96.1
779	YWS-74	hybrid	YWS 74		South Korea	18768903776	17.01	97.1	92
780	YWS740	G. soja	YWS740		South Korea, Chungnam	18711791046	18.18	97.5	94.2
781	YWS91	hybrid	YWS 91		South Korea, Ulsan	16804954874	15.61	96.2	88
Excluded	74IT104887	Landrace	IT104887		South Korea	20648313196	19.42	97.7	93.5
Excluded	Baec-moc-sa-ryu	Landrace	Baec-moc-sa-ryu	PI 157398	South Korea	27751863274	26.91	98.7	97.6
Excluded	CS_02005	Landrace	CS 02005	IT229081	South Korea	31679765270	30.76	98.8	97.9
Excluded	IT104887	Landrace	IT104887		South Korea	15264186226	14.71	96.9	90.4
Excluded	KAS183-2	Landrace	KAS183-2	IT181404	South Korea	21578803886	20.89	98.6	97.2
Excluded	KAS351-20	Landrace	KAS351-20	PI 424352	South Korea	15731633604	15.15	97.1	90.7
Excluded	KAS351-20R	Landrace	KAS351-20	PI 424352	South Korea	16766949000	8.05	98.3	79.8
Excluded	KLS101-2	Landrace	KLS101-2	PI 398866	South Korea	17017573462	16.22	97.5	90
Excluded	KLS101-2A	Landrace	KLS101-2	PI 398866	South Korea	18218533842	17.83	99	97.3
Excluded	KLS-101-2-R_L1	Landrace	KLS101-2	PI 398866	South Korea	16380855900	12.08	98.9	94.4
Excluded	KLS86083	Landrace	KLS86083	IT142839	South Korea	18018900064	17.33	97.6	91
Excluded	PI_171434	Landrace	PI 171434		China	20982857622	19.82	98.4	96.6
Excluded	PI_458209	Landrace	PI 458209		South Korea	23373972822	22.41	98.9	97.8
Excluded	PI_86982	Landrace	PI 86982		South Korea	42635333804	40.64	98.9	98.1
Excluded	PI97150	Landrace	PI 97150		North Korea	29393920324	28.25	99	98
Excluded	Ryumuo	Landrace	Ryumuo	PI 88813	North Korea	21513873584	20.89	98.7	97.4
Excluded	VIR_2977	Landrace	VIR 2977	IT228332	North Korea	21459776324	20.89	99.2	98.2
Excluded	VIR_2978	Landrace	VIR 2978	IT228333	North Korea	15949872696	15.12	98.5	96.3
Excluded	WIR2987	Landrace	WIR2987	IT199107	North Korea	20447684932	18.55	98.7	97.3
Excluded	YJ87	Landrace	YJ87	IT024167	South Korea	24316250270	23.35	98.7	97.7
Excluded	YN213-1	Landrace	YN213-1	IT023952	South Korea	16229153236	15.88	98.7	96.3
Excluded	19YWS1280	G. soja	YWS1280		South Korea, Gyeonggi	22393537674	20.82	97.5	93.4
Excluded	48YWS1178	G. soja	YWS1178		South Korea, Chungnam	23774098058	22.55	97.9	92.8
Excluded	Buyeo	G. soja	Buyeo	IT182822	South Korea, Chungnam	17312813796	16.4	97	93
Excluded	IT188353	G. soja	IT188353	Gyeonggi Gapyeong sujib	South Korea, Gyeonggi	17607552206	16.59	98.5	95.5
Excluded	Jecheon	G. soja	IT188385	Chungbuk Jecheon sujib	South Korea, Chungbuk	17903334932	16.78	98	95
Excluded	JPN21	G. soja	B03016	JPN21	Japan, Niigata	18713326716	17.62	98	95.5
Excluded	JPN62	G. soja	B08050	JPN62	Japan, Shimane	18699185566	18.43	98.7	96.3
Excluded	YWS1006	G. soja	YWS1006		South Korea, Jeonbuk	18959158944	17.91	96.8	91.6
Excluded	YWS-1006-R_L1	G. soja	YWS1006		South Korea, Jeonbuk	16629513300	11.68	97.7	91.2
Excluded	YWS1009	G. soja	YWS1009		South Korea, Jeonbuk	15439557324	14.26	96.5	88.8
Excluded	YWS-1009-R_L1	G. soja	YWS1009		South Korea, Jeonbuk	16183887900	11.56	97.8	91.1
Excluded	YWS1015	G. soja	YWS1015		South Korea, Jeonbuk	17360194576	16.37	98.7	95.9
Excluded	YWS1018	G. soja	YWS1018		South Korea, Jeonbuk	17153564062	16.16	98.6	95.6
Excluded	YWS-104887	Landrace	IT104887		South Korea	20464845000	16.77	98.4	96.7
Excluded	YWS1178	G. soja	YWS1178		South Korea, Chungnam	16048149536	15.02	97.2	89.5
Excluded	YWS1206	G. soja	YWS1206		South Korea, Chungbuk	16098493842	15.04	97.3	90.3
Excluded	YWS-1206-R	G. soja	YWS1206		South Korea, Chungbuk	20834212800	16.8	98.4	95.8
Excluded	YWS1280	G. soja	YWS1280		South Korea, Gyeonggi	16914467038	15.13	97	89.3
Excluded	YWS-1280-R	G. soja	YWS1280		South Korea, Gyeonggi	22179198600	17.7	98	95.6
Excluded	YWS1282	G. soja	YWS1282		South Korea, Gyeonggi	18671948790	17.54	96.6	90.3
Excluded	YWS-1282-R	G. soja	YWS1282		South Korea, Gyeonggi	20596056900	17.05	97.7	95.3
Excluded	YWS1338	G. soja	YWS1338		South Korea, Gyeongnam	18722744586	16.49	97.1	91.4
Excluded	YWS1356	G. soja	YWS1356		South Korea, Gyeongbuk	19085154250	18.76	98.2	95.2
Excluded	YWS1462	G. soja	YWS1462		South Korea, Gyeongbuk	17328761510	16.06	96.8	89.5
Excluded	YWS1462R	G. soja	YWS1462		South Korea, Gyeongbuk	32452332300	26.62	98.2	96.7
Excluded	YWS1513	G. soja	YWS1513		South Korea, Gyeongnam	18293646678	17.61	98	95.2
Excluded	YWS1541	G. soja	YWS1541		South Korea, Jeonnam	15162876400	14.09	96.3	88.9
Excluded	YWS1541R	G. soja	YWS1541		South Korea, Jeonnam	30036280200	25.06	98.1	96.3
Excluded	YWS1553	G. soja	YWS1553		South Korea, Chungnam	17055428860	16.35	98.2	94.8
Excluded	YWS1601	G. soja	YWS1601		South Korea, Jeonbuk	16179823650	15.3	98.1	94.7
Excluded	YWS189	G. soja	YWS 189	IT184253	South Korea, Chungbuk	16609726690	15.42	97.6	94.3
Excluded	YWS263	G. soja	YWS263		South Korea, Jeonbuk	18495716388	16.66	97.3	93.4
Excluded	YWS330	G. soja	YWS330		South Korea, Chungbuk	20521868212	19.16	98.2	95.8
Excluded	YWS387	G. soja	YWS387		South Korea, Chungbuk	18375498644	17.81	97.9	95.2
Excluded	YWS405	G. soja	YWS405		South Korea, Gyeongbuk	16419070466	15.22	97.8	94.3
Excluded	YWS411	G. soja	YWS411		South Korea, Gyeongnam	16370701542	15.38	98.1	94.6
Excluded	YWS468	G. soja	YWS468		South Korea, Gangwon	17427697918	16.55	98.1	95.1
Excluded	YWS473	G. soja	YWS473		South Korea, Gangwon	19357540130	18.05	98.3	95.7
Excluded	YWS481	G. soja	YWS481		South Korea, Gangwon	16453871738	15.13	97.2	87.7
Excluded	YWS481R	G. soja	YWS481		South Korea, Gangwon	29789853600	24.1	98.8	97.2
Excluded	YWS486	G. soja	YWS486		South Korea, Gangwon	17056326102	15.94	96.7	89.6
Excluded	YWS486R	G. soja	YWS486		South Korea, Gangwon	24964923300	21.51	97.9	95.9
Excluded	YWS5	G. soja	YWS 5		South Korea, Gyeongnam	17687391946	16.92	98.7	95.9
Excluded	YWS511	G. soja	YWS511		South Korea, Gangwon	21513140932	20.63	98.3	95.8
Excluded	YWS633	G. soja	YWS633		South Korea, Gyeonggi	16890854564	15.37	97.7	90.3
Excluded	YWS-633-R	G. soja	YWS633		South Korea, Gyeonggi	21264416400	16.66	97.7	95
Excluded	YWS66	G. soja	YWS 66		South Korea, Gyeongnam	18709326726	17.84	98.2	95.5
Excluded	YWS70	G. soja	YWS 70		South Korea, Gyeongnam	18764688762	17.73	98.1	95.7
Excluded	YWS83	G. soja	YWS 83		South Korea, Gyeongnam	15623942820	14.83	97.5	94.1
Excluded	YWS843	G. soja	YWS843		South Korea, Gangwon	16702332876	15.51	98.2	94.8
Excluded	YWS934	G. soja	YWS934		South Korea, Chungnam	17612203006	16.6	98.1	95.2
Excluded	YWS944	G. soja	YWS944		South Korea, Gyeongbuk	15806567052	15.14	97.1	90
Excluded	YWS944R	G. soja	YWS944		South Korea, Gyeongbuk	26448974700	22.57	98.9	97
