# Supplementary material for: The patterns of deleterious mutations during the domestication of soybean
Source: Nat Commun. 2021 Jan 4;12:97. doi: 10.1038/s41467-020-20337-3 (PMC7782591; doi:10.1038/s41467-020-20337-3)
Supplement: Supplementary file 5 — Supplementary Data 2 [file 41467_2020_20337_MOESM5_ESM.xlsx]

## Sheet: Sheet1
Name of cloned gene	Gene name	Chromosome	Position	SIFT score	SIFT prediction	GERP score	Reference allele status	Allele frequency of major domesticated allele		Remarks
								Domes-ticated	Wild
GmHs1-1	GLYMA.02G269500	Chr02	45376458	0.61	TOLERATED	2.83	Derived	1	0.855	XP-CLR score, 44
		Chr02	45376466	0.21	TOLERATED	2.48	Derived	1	0.32
		Chr02	45376513	0.02	DELETERIOUS	5.22	Ancestral	1	0.994
		Chr02	45377628	0.01	DELETERIOUS	5.22	Ancestral	1	0.885
		Chr02	45378637	0.25	TOLERATED	1.77	Ancestral	0.998	1
		Chr02	45378656	NA	NA	5.22	Ancestral	1	0.994	STOP-GAIN
		Chr02	45379152	0.01	DELETERIOUS	4.44	Ancestral	1	0.991
		Chr02	45379155	0	DELETERIOUS	4.42	Ancestral	1	0.997
		Chr02	45379156	0.03	DELETERIOUS	5.22	Ancestral	1	0.997
		Chr02	45379342	0.17	TOLERATED	5.22	Ancestral	1	0.988
		Chr02	45379359	0.31	TOLERATED	0.81	Ancestral	1	0.944
		Chr02	45379470	0.13	TOLERATED	1.63	Ancestral	1	0.997
		Chr02	45379539	0.08	TOLERATED	5.22	Ancestral	1	0.997
		Chr02	45379718	0.01	DELETERIOUS	5.22	Ancestral	1	0.892
		Chr02	45379743	0.21	TOLERATED	2.49	Derived	0.978	0.026	Causal SNP
		Chr02	45379754	0.57	TOLERATED	-0.0663	Ancestral	1	0.997
		Chr02	45379769	0.29	TOLERATED	-6.71	Derived	1	0.789
		Chr02	45379836	0.04	DELETERIOUS	4.78	Ancestral	1	0.997
		Chr02	45380159	0.22	TOLERATED	-6.43	Ancestral	1	0.968
Bloom1	GLYMA.13G241700	Chr13	35163354	0.41	TOLERATED	3.96	Derived	0.998	0.021	Causal SNP
		Chr13	35163395	0.58	TOLERATED	0.614	Ancestral	1	0.997	XP-CLR score, 161
		Chr13	35163587	1	TOLERATED	4.45	Ancestral	1	0.997
		Chr13	35163633	0	DELETERIOUS	5.22	Ancestral	1	0.997
		Chr13	35163738	0.35	TOLERATED	3.37	Ancestral	1	0.997
		Chr13	35163797	0	DELETERIOUS	3.8	Ancestral	1	0.994
		Chr13	35163930	0.37	TOLERATED	5.22	Ancestral	1	0.988
		Chr13	35163933	0.13	TOLERATED	2.36	Ancestral	1	0.997
		Chr13	35164031	1	TOLERATED	0.936	Ancestral	0.925	1
		Chr13	35164058	0.04	DELETERIOUS	4.17	Ancestral	1	0.834
		Chr13	35164059	0.11	TOLERATED	1.73	Ambiguous	1	0.979
		Chr13	35164070	0.56	TOLERATED	4.05	Derived	0.998	0.149
		Chr13	35164305	0.01	DELETERIOUS	5.22	Ancestral	1	0.994
		Chr13	35164445	0	DELETERIOUS	5.22	Ancestral	1	0.997
		Chr13	35164494	0.38	TOLERATED	3.46	Ancestral	1	0.997
		Chr13	35165642	0.07	TOLERATED	-6.2	Ancestral	1	0.997
SHAT1-5	GLYMA.16G019400	Chr16	1725945	0.04	DELETERIOUS	3.75	Ancestral	1	0.997	XP-CLR score, 41; causal SNP on upstream region
		Chr16	1726053	0	DELETERIOUS	3.86	Ancestral	1	0.997
		Chr16	1726943	1	TOLERATED	2.68	Derived	0.949	0.997
		Chr16	1727173	0.09	TOLERATED	1.9	Ancestral	0.946	0.791
		Chr16	1727253	0.45	TOLERATED	-7.26	Ancestral	0.948	0.753
		Chr16	1727549	0.19	TOLERATED	-2.83	Ancestral	1	0.932
		Chr16	1727589	0.79	TOLERATED	0.739	Ancestral	1	0.996
		Chr16	1727676	0.33	TOLERATED	2.65	Ancestral	1	0.997
		Chr16	1727862	0.3	TOLERATED	2.51	Ancestral	1	0.997
		Chr16	1727889	0.8	TOLERATED	-0.417	Ancestral	1	0.958
		Chr16	1727940	NA	NA	5.22	Ancestral	1	0.997	STOP-GAIN
		Chr16	1727961	1	TOLERATED	-1.34	Derived	0.524	0.614
		Chr16	1727985	0.04	DELETERIOUS	-7.8	Ancestral	1	0.991
		Chr16	1727997	0.07	TOLERATED	2.13	Ancestral	1	0.994
Pdh1	GLYMA.16G141400	Chr16	29943995	0	DELETERIOUS (Low confidence)	0.607	Ancestral	1	0.997	XP-CLR score 10; Approximately this region, however Pdh1 is not annotated in the reference sequence Wm82.a2.v1
		Chr16	29944068	0	DELETERIOUS (Low confidence)	1.85	Ancestral	1	0.996
		Chr16	29944088	0	DELETERIOUS (Low confidence)	1.27	Derived	1	0.952
		Chr16	29944209	0	DELETERIOUS (Low confidence)	-6.64	Derived	1	0.939
		Chr16	29944247	0	DELETERIOUS (Low confidence)	1.41	Derived	0.896	0.956
		Chr16	29944350	0	DELETERIOUS (Low confidence)	0.0609	Ancestral	1	0.994
GmTfl1	GLYMA.19G194300	Chr19	45183701	0	DELETERIOUS	4.25	Ancestral	0.643	0	XP-CLR score 7; causal SNP, allele frequency of minor domesticated allele is 0.357 in domesticated population and 1 in wild
		Chr19	45183775	0.28	TOLERATED	3.56	Ancestral	1	0.994
		Chr19	45183808	0.03	DELETERIOUS	5.22	Ancestral	0.986	1
		Chr19	45183859	0	DELETERIOUS	5.22	Ancestral	0.971	1
		Chr19	45184790	0	DELETERIOUS	5.22	Ancestral	0.99	1
		Chr19	45184804	0	DELETERIOUS	1.22	Ancestral	0.966	1
