# Supplementary material for: The patterns of deleterious mutations during the domestication of soybean
Source: Nat Commun. 2021 Jan 4;12:97. doi: 10.1038/s41467-020-20337-3 (PMC7782591; doi:10.1038/s41467-020-20337-3)
Supplement: Supplementary file 6 — Supplementary Data 3 [file 41467_2020_20337_MOESM6_ESM.xlsx]

## Sheet: Sheet1
Chrom-osome	Position	Gene name	SIFT score	SIFT prediction	GERP score	Reference allele status	Allele frequency of major domesticate allele		XP-CLR score	Function description
							Domes-icated	Wild
Chr01	19224041	GLYMA.01G077600	0.79	TOLERATED	5.22	Derived	0.9903	0.0029	225.3	Serine-type endopeptidase isoform 2
Chr01	26648540	GLYMA.01G087900	0.76	TOLERATED	3.75	Ancestral	1	0.0035	137	Protein kinase superfamily protein
Chr02	43332390	GLYMA.02G245200	0.09	TOLERATED	4.24	Derived	1	0.0059	47.6	Desmoplakin-like isoform X1
Chr02	43335124	GLYMA.02G245200	1	TOLERATED	2.91	Derived	1	0.0058	47.6
Chr02	43679484	GLYMA.02G249200	0	DELETERIOUS (Low confidence)	1.62	Derived	1	0.006	135.9	Unknown protein
Chr03	36994003	GLYMA.03G154700	1	TOLERATED	5.22	Derived	0.9951	0.0045	128.7	Terpene synthase 04
Chr03	40548188	GLYMA.03G195100	0.29	TOLERATED	1.11	Ambiguous	0.9952	0.0015	161	Unknown protein
Chr07	39905975	GLYMA.07G223000	1	TOLERATED	4.42	Derived	0.9903	0.0074	111.5	Vesicle-associated membrane protein 725
Chr09	2572804	GLYMA.09G031200	NA (Stop-loss)	NA	3.69	Derived	0.9927	0.0058	153.5	Evolutionarily conserved C-terminal region 7
Chr10	41038836	GLYMA.10G176800	1	TOLERATED	2.2	Derived	0.9904	0.0087	104.8	HSL and CLP protease
Chr10	42314789	GLYMA.10G190300	1	TOLERATED	3.08	Derived	0.9952	0.0087	187.2	zinc finger protein CONSTANS-LIKE 4-like
Chr12	23289690	GLYMA.12G152700	0.24	TOLERATED	1.48	Derived	0.9903	0.0089	76.3	Uncharacterized protein
Chr12	24312285	GLYMA.12G155400	1	TOLERATED	3.56	Derived	0.9901	0.0087	103.5	Protein kinase superfamily protein
Chr12	24478677	GLYMA.12G155700	0.86	TOLERATED	5.22	Derived	0.9903	0.0058	78.5	Protein SPA1-RELATED 3-like isoform X1
Chr12	28160789	GLYMA.12G159500	0	DELETERIOUS (Low confidence)	0	Ancestral	0.9903	0.0087	91.9	Defensin-like protein 183-like
Chr12	30675712	GLYMA.12G162100	1	TOLERATED	4.02	Derived	0.9904	0.0029	82.3	DNA helicase PIF1/RRM3
Chr12	31407331	GLYMA.12G163300	0.63	TOLERATED	3.46	Derived	0.9904	0.006	100.4	Nuclear pore complex protein
Chr12	36600513	GLYMA.12G205700	1	TOLERATED	4.45	Derived	0.9951	0.0066	58.7	Zinc finger CCCH domain protein
Chr12	36641455	GLYMA.12G206400	1	TOLERATED	5.22	Derived	0.9951	0.0059	74.5	Nuclear cap-binding protein subunit 2
Chr12	36669643	GLYMA.12G206700	0.2	TOLERATED	3.86	Derived	0.9928	0.0058	76.6	Uncharacterized protein
Chr13	21377935	GLYMA.13G098600	0.8	TOLERATED	5.22	Derived	0.9927	0.0087	156.5	Villin-4-like isoform X8
Chr13	21448718	GLYMA.13G099500	0.17	TOLERATED	3.98	Ancestral	0.9928	0.0087	147	Uncharacterized protein
Chr13	21450360	GLYMA.13G099500	0.64	TOLERATED	2.53	Derived	0.9927	0.0088	141
Chr13	21450726	GLYMA.13G099500	1	TOLERATED	2.31	Derived	0.9928	0.0088	141
Chr13	35310803	GLYMA.13G243600	1	TOLERATED	-7.52	Ancestral	0.9927	0.0064	172.3	Helicase
Chr14	45076636	GLYMA.14G186500	0.87	TOLERATED	3.86	Derived	1	0	190.3	E3 ubiquitin-protein ligase SHPRH-like isoform X2
Chr14	48681483	GLYMA.14G221900	1	TOLERATED	3.84	Derived	0.9904	0.0074	111.9	Aminotransferase class iiI
Chr17	9182235	GLYMA.17G116200	0.27	TOLERATED	1.54	Derived	0.9976	0.0087	118	Zinc finger CCCH domain-containing protein 34-like
Chr17	9185013	GLYMA.17G116300	0.53	TOLERATED	-1.63	Derived	0.9976	0.0088	118	F-box family protein
Chr20	7862999	GLYMA.20G043300	0.68	TOLERATED	1.8	Derived	0.9902	0.003	232.3	Unknown protein
Chr20	33237270	GLYMA.20G090000	1	TOLERATED	5.22	Derived	0.9903	0.006	167.7	Light-sensor Protein kinase
Chr20	33350538	GLYMA.20G090700	1	TOLERATED	4.05	Derived	0.9904	0.0058	149.4	Myb transcription factor
