# Supplementary material for: The patterns of deleterious mutations during the domestication of soybean
Source: Nat Commun. 2021 Jan 4;12:97. doi: 10.1038/s41467-020-20337-3 (PMC7782591; doi:10.1038/s41467-020-20337-3)
Supplement: Supplementary file 7 — Source Data [file 41467_2020_20337_MOESM7_ESM.xlsx]

## Sheet: Figure 4a-c
			Fig. 4a	Fig. 4b		Fig. 4c for wild					Fig. 4c for landrace					Fig. 4c for improved
Number	SampleID	Group	Burden	Burden		Number	SampleID	Group	CDS_burden		Number	SampleID	Group	CDS_burden		Number	SampleID	Group	CDS_burden
1	Anpyeong	Improved	34242	2001		1	CD-0250	Sweep	29.5327		1	Ajuggali	Sweep	28.2161		1	Anpyeong	Sweep	27.731
2	Bangsa	Improved	33028	2019		2	CD-1078	Sweep	31.1818		2	Babmit	Sweep	27.8696		2	Bangsa	Sweep	27.9805
3	Blackhawk	Improved	33573	2025		3	CD-1094	Sweep	28.0221		3	Back_Tac	Sweep	27.6895		3	Blackhawk	Sweep	28.0636
4	Boone	Improved	34347	2006		4	CD-1123	Sweep	32.2767		4	Baegbong	Sweep	27.4816		4	Boone	Sweep	27.8003
5	Boseok	Improved	34814	2070		5	CD-1125	Sweep	29.5465		5	Baekjung_42	Sweep	28.5071		5	Boseok	Sweep	28.6873
6	Bukwang	Improved	34634	2061		6	CD-1148	Sweep	36.3649		6	Baekmo_9	Sweep	28.2161		6	Bukwang	Sweep	28.5626
7	Cheongja	Improved	32076	1932		7	CD-1156	Sweep	32.8033		7	Bancheongdu	Sweep	28.6457		7	Cheongja	Sweep	26.7748
8	Cheongja3	Improved	32408	1926		8	Cheorwon	Sweep	32.2767		8	Browngilgun	Sweep	29.2971		8	Cheongja3	Sweep	26.6916
9	Clark	Improved	33949	2042		9	CHN13	Sweep	32.2351		9	Cai_dou	Sweep	28.6734		9	Clark	Sweep	28.2992
10	Daeheug	Improved	34494	2047		10	CHN20	Sweep	31.3481		10	Cheonangun	Sweep	28.0498		10	Daeheug	Sweep	28.3685
11	Daepung	Improved	33251	1949		11	CHN22	Sweep	33.9397		11	Cheongsong-1	Sweep	27.8558		11	Daepung	Sweep	27.0104
12	Daewon	Improved	33435	2024		12	CHN23	Sweep	37.1272		12	Cheongtae	Sweep	28.0775		12	Daewon	Sweep	28.0498
13	Daeyang	Improved	34507	2049		13	CHN25	Sweep	36.6976		13	Chonggok	Sweep	28.424		13	Daeyang	Sweep	28.3963
14	Danbaeg	Improved	32816	2043		14	CHN28	Sweep	33.1082		14	Cin	Sweep	28.2022		14	Danbaeg	Sweep	28.3131
15	Danmi2	Improved	34706	2084		15	CHN3	Sweep	35.9076		15	CNS	Sweep	27.8558		15	Danmi2	Sweep	28.8813
16	Dongsan-133	Improved	34149	1997		16	CHN30	Sweep	32.1519		16	CS_00829	Sweep	29.0199		16	Dongsan-133	Sweep	27.6756
17	Doremi	Improved	34280	2031		17	CHN31	Sweep	33.2468		17	CS_01964	Sweep	28.6873		17	Doremi	Sweep	28.1468
18	Dowling	Improved	34945	2062		18	CHN34	Sweep	29.5742		18	CS_02038	Sweep	28.0498		18	Dowling	Sweep	28.5764
19	Fiskeby	Improved	34333	2027		19	CHN35	Sweep	35.0068		19	Daechu	Sweep	28.3408		19	Fiskeby	Sweep	28.0914
20	Galchae	Improved	34238	2040		20	CHN37	Sweep	33.5101		20	Fen_dou_16	Sweep	28.6041		20	Galchae	Sweep	28.2715
21	Hannam	Improved	34374	2037		21	CHN38	Sweep	31.9579		21	Fu_yang	Sweep	30.5859		21	Hannam	Sweep	28.23
22	Hojang	Improved	33243	2025		22	CHN40	Sweep	35.5611		22	Galmi	Sweep	28.0914		22	Hojang	Sweep	28.0636
23	Hoseo	Improved	34834	2101		23	CHN41	Sweep	32.1519		23	Gangwon-72	Sweep	27.7726		23	Hoseo	Sweep	29.1169
24	Hwangkeum	Improved	34065	2107		24	CHN42	Sweep	33.6348		24	Geomeon	Sweep	28.0498		24	Hwangkeum	Sweep	29.2001
25	Iksan10	Improved	31913	1891		25	CHN43	Sweep	33.5517		25	Geomeunbak	Sweep	27.731		25	Iksan10	Sweep	26.2066
26	Ilpumgeomjeong	Improved	32686	1901		26	CHN45	Sweep	34.2723		26	Geomjeong-1	Sweep	28.4517		26	Ilpumgeomjeong	Sweep	26.3452
27	Josaengseori	Improved	34490	2014		27	CHN46	Sweep	33.2468		27	Geomjeong-2	Sweep	28.2577		27	Josaengseori	Sweep	27.9112
28	Kantou_44	Improved	34955	2045		28	CHN49	Sweep	36.1986		28	Geomjeong-3	Sweep	28.0636		28	Kantou_44	Sweep	28.3408
29	Kershaw	Improved	34858	2043		29	CHN54	Sweep	35.3256		29	Geomjeongol	Sweep	27.1906		29	Kershaw	Sweep	28.3131
30	Keumkangdaelib	Improved	34834	2080		30	CHN55	Sweep	34.7019		30	Giant	Sweep	28.9922		30	Keumkangdaelib	Sweep	28.8259
31	Kwangan	Improved	33849	2075		31	CHN56	Sweep	34.4109		31	GL_2624_96	Sweep	28.5626		31	Kwangan	Sweep	28.7566
32	kwangkyo	Improved	35193	2079		32	CHN58	Sweep	37.1826		32	GL_2626_96	Sweep	27.8142		32	kwangkyo	Sweep	28.812
33	KwangkyoV2	Improved	34084	2024		33	CHN60	Sweep	36.1986		33	GL_2631_96	Sweep	28.3963		33	KwangkyoV2	Sweep	28.0498
34	L62-667	Improved	34206	2024		34	CHN64	Sweep	34.3555		34	GL_2684_95	Sweep	27.8558		34	L62-667	Sweep	28.0498
35	Lindarin_63	Improved	34175	2036		35	CHN7	Sweep	33.815		35	GL_2687_A	Sweep	27.9389		35	Lindarin_63	Sweep	28.2161
36	Lindou_9	Improved	35089	2037		36	IT_182932	Sweep	33.0943		36	GL2689	Sweep	27.7449		36	Lindou_9	Sweep	28.23
37	Manpung	Improved	33822	2030		37	IT162825	Sweep	31.3066		37	Gyeongsan199754	Sweep	28.2022		37	Manpung	Sweep	28.1329
38	Marshall	Improved	34432	2056		38	IT178480	Sweep	32.3182		38	Hadaedu	Sweep	28.4517		38	Marshall	Sweep	28.4933
39	Milyang_26	Improved	33951	2048		39	IT182840	Sweep	32.443		39	Haenam-1998-16	Sweep	27.9805		39	Milyang_26	Sweep	28.3824
40	Milyang12	Improved	33639	2048		40	IT182847	Sweep	31.1957		40	Haman	Sweep	28.1884		40	Milyang12	Sweep	28.3824
41	Milyang206	Improved	34370	2050		41	IT182848	Sweep	32.9419		41	Heihokuta	Sweep	27.3153		41	Milyang206	Sweep	28.4101
42	Myeongjunamul	Improved	34480	2042		42	IT182864	Sweep	32.0272		42	Heugcheong	Sweep	27.8973		42	Myeongjunamul	Sweep	28.2992
43	Nampung	Improved	33570	2015		43	IT182869	Sweep	33.9536		43	Heugseagyuwoldu	Sweep	27.6895		43	Nampung	Sweep	27.9251
44	Nokwon	Improved	34678	2071		44	IT182919	Sweep	31.7916		44	Horangi	Sweep	28.7427		44	Nokwon	Sweep	28.7011
45	Nonglim73	Improved	35121	2047		45	IT182946	Sweep	30.2394		45	Hwinkong	Sweep	27.0658		45	Nonglim73	Sweep	28.3685
46	Ogden	Improved	34699	2062		46	IT182968	Sweep	29.99		46	IT102595	Sweep	29.0199		46	Ogden	Sweep	28.5764
47	OT89-06	Improved	34449	2034		47	IT182976	Sweep	32.0411		47	IT102668	Sweep	28.4378		47	OT89-06	Sweep	28.1884
48	OT94-51	Improved	31658	1978		48	IT182993	Sweep	31.4174		48	IT103189	Sweep	27.731		48	OT94-51	Sweep	27.4123
49	Paldonamul	Improved	34040	2020		49	IT183036	Sweep	30.2949		49	IT104334	Sweep	29.3525		49	Paldonamul	Sweep	27.9944
50	PI_391597	Improved	35572	2066		50	IT183037	Sweep	33.025		50	IT104887A	Sweep	27.8281		50	PI_391597	Sweep	28.6319
51	Pungwon	Improved	31136	2006		51	IT183045	Sweep	31.4729		51	IT112859	Sweep	28.327		51	Pungwon	Sweep	27.8003
52	Pureun	Improved	33416	2024		52	IT183105	Sweep	31.556		52	IT115870	Sweep	28.7982		52	Pureun	Sweep	28.0498
53	Pureun-3	Improved	33663	2030		53	IT183115	Sweep	29.5049		53	IT121464	Sweep	27.2321		53	Pureun-3	Sweep	28.1329
54	RAIKO	Improved	34831	2028		54	IT183120	Sweep	31.3343		54	IT121504	Sweep	26.9688		54	RAIKO	Sweep	28.1052
55	Saebyeol	Improved	34331	2042		55	IT184053	Sweep	32.2628		55	IT155162	Sweep	27.4262		55	Saebyeol	Sweep	28.2992
56	Saedanbaek	Improved	33537	1977		56	IT184108	Sweep	30.7106		56	IT177322	Sweep	28.6596		56	Saedanbaek	Sweep	27.3984
57	Saline	Improved	33900	2028		57	IT184146	Sweep	31.5283		57	IT177327	Sweep	28.2161		57	Saline	Sweep	28.1052
58	Savoy	Improved	34160	2031		58	IT184194	Sweep	30.4196		58	IT177337	Sweep	28.2438		58	Savoy	Sweep	28.1468
59	seonam	Improved	34702	2115		59	IT184233	Sweep	29.6574		59	IT177388	Sweep	27.7033		59	seonam	Sweep	29.3109
60	Shinhwa	Improved	33926	2023		60	IT184254	Sweep	30.9601		60	IT177413	Sweep	28.0359		60	Shinhwa	Sweep	28.0359
61	Sinpaldal	Improved	32362	2033		61	IT184258	Sweep	31.4729		61	IT177513	Sweep	27.3014		61	Sinpaldal	Sweep	28.1745
62	Sinpaldal2	Improved	33678	2054		62	IT188367	Sweep	29.3248		62	IT177518	Sweep	27.6756		62	Sinpaldal2	Sweep	28.4655
63	Sinrok	Improved	34398	2068		63	IT188404	Sweep	30.4612		63	IT177528	Sweep	28.4655		63	Sinrok	Sweep	28.6596
64	Socheong	Improved	31949	1885		64	IT188418	Sweep	30.7522		64	IT177627	Sweep	27.3707		64	Socheong	Sweep	26.1234
65	Socheong2	Improved	33843	1983		65	IT195544	Sweep	31.9579		65	IT177793	Sweep	26.8164		65	Socheong2	Sweep	27.4816
66	Soheung2	Improved	34692	2031		66	IT195562	Sweep	29.893		66	IT177951	Sweep	29.0338		66	Soheung2	Sweep	28.1468
67	Soho	Improved	34075	2008		67	Jangheung	Sweep	31.9579		67	IT177955	Sweep	28.23		67	Soho	Sweep	27.8281
68	Sohwang	Improved	34480	2083		68	JPN10	Sweep	33.2468		68	IT178024	Sweep	28.0775		68	Sohwang	Sweep	28.8674
69	Somyeongnamul	Improved	34044	2057		69	JPN12	Sweep	33.1359		69	IT178037	Sweep	29.5465		69	Somyeongnamul	Sweep	28.5071
70	Sowon	Improved	33906	1999		70	JPN16	Sweep	32.4845		70	IT180313	Sweep	28.7289		70	Sowon	Sweep	27.7033
71	Sowon2010	Improved	34349	2042		71	JPN18	Sweep	31.7223		71	IT180422	Sweep	29.103		71	Sowon2010	Sweep	28.2992
72	Sugae_30	Improved	34695	2066		72	JPN23	Sweep	32.54		72	IT208844	Sweep	28.4933		72	Sugae_30	Sweep	28.6319
73	Sugae_42	Improved	34774	2050		73	JPN24	Sweep	32.9835		73	IT220684	Sweep	27.731		73	Sugae_42	Sweep	28.4101
74	Sugae_43	Improved	34938	2054		74	JPN29	Sweep	32.3044		74	IT224436	Sweep	28.7982		74	Sugae_43	Sweep	28.4655
75	Suwon_2	Improved	34790	2054		75	JPN30	Sweep	33.9258		75	IT224873	Sweep	28.2438		75	Suwon_2	Sweep	28.4655
76	Suwon103	Improved	34559	2042		76	JPN31	Sweep	31.653		76	IT224875	Sweep	27.7172		76	Suwon103	Sweep	28.2992
77	Suwon116	Improved	34371	2067		77	JPN32	Sweep	32.2074		77	IT228363	Sweep	27.4954		77	Suwon116	Sweep	28.6457
78	Suwon98	Improved	33748	1995		78	JPN36	Sweep	33.4408		78	IT234975	Sweep	28.4655		78	Suwon98	Sweep	27.6479
79	Taekwang	Improved	34626	2049		79	JPN39	Sweep	33.5655		79	IT238217	Sweep	28.2577		79	Taekwang	Sweep	28.3963
80	Uram	Improved	33565	2025		80	JPN40	Sweep	31.3897		80	Jinheung-NO_11	Sweep	28.1607		80	Uram	Sweep	28.0636
81	Williams_82K	Improved	31250	1960		81	JPN43	Sweep	32.9696		81	Juinuni	Sweep	27.5232		81	Williams_82K	Sweep	27.1628
82	Wonhwang	Improved	33879	2042		82	JPN46	Sweep	32.8449		82	KAERI_590-6	Sweep	27.4816		82	Wonhwang	Sweep	28.2992
83	X1000A	Improved	32624	1982		83	JPN51	Sweep	33.5101		83	Kangwon2-33	Sweep	28.2715		83	X1000A	Sweep	27.4677
84	Yonpoong	Improved	33870	2014		84	JPN56	Sweep	34.1337		84	Kangwon2-4	Sweep	27.7172		84	Yonpoong	Sweep	27.9112
85	York	Improved	34247	2052		85	JPN65	Sweep	33.3299		85	Kangwon3-24	Sweep	27.4677		85	York	Sweep	28.4378
86	Youkwoo16	Improved	30944	1952		86	JPN66	Sweep	33.8981		86	Kangwon3-25	Sweep	28.0498		86	Youkwoo16	Sweep	27.052
87	Ajuggali	Landrace	34781	2036		87	JPN70	Sweep	32.6924		87	Kangwon3-31	Sweep	27.3014		87	Anpyeong	Control	30.7389
88	Babmit	Landrace	33969	2011		88	JPN71	Sweep	30.6829		88	Kangwon5-19	Sweep	27.7588		88	Bangsa	Control	29.5643
89	Back_Tac	Landrace	33578	1998		89	JPN8	Sweep	32.637		89	kangwon5-26	Sweep	27.9112		89	Blackhawk	Control	30.0782
90	Baegbong	Landrace	32760	1983		90	Mungyeong	Sweep	32.4845		90	KAS_102-2	Sweep	28.2022		90	Boone	Control	30.8342
91	Baekjung_42	Landrace	34641	2057		91	PI_339871B	Sweep	32.0688		91	KAS_205-22	Sweep	27.9805		91	Boseok	Control	31.2184
92	Baekmo_9	Landrace	34474	2036		92	PI_342620_A	Sweep	32.3182		92	KAS-100-12	Sweep	28.0775		92	Bukwang	Control	31.0554
93	Bancheongdu	Landrace	34385	2067		93	PI_378685	Sweep	31.7362		93	KAS-100-8-2	Sweep	27.4123		93	Cheongja	Control	28.7396
94	Browngilgun	Landrace	36096	2114		94	PI_378691	Sweep	33.6902		94	KAS150-22	Sweep	27.5509		94	Cheongja3	Control	29.0618
95	Cai_dou	Landrace	35815	2069		95	PI_424002	Sweep	31.4313		95	KAS-160-5	Sweep	27.8973		95	Clark	Control	30.4204
96	Cheonangun	Landrace	34330	2024		96	PI_458537A	Sweep	34.2169		96	KAS210-22	Sweep	27.8142		96	Daeheug	Control	30.9353
97	Cheongsong-1	Landrace	33924	2010		97	PI_507822	Sweep	32.7063		97	KAS241-4	Sweep	27.9389		97	Daepung	Control	29.8436
98	Cheongtae	Landrace	34947	2026		98	PI_518282	Sweep	35.9076		98	KAS302-19	Sweep	27.537		98	Daewon	Control	29.9475
99	Chonggok	Landrace	34555	2051		99	PI-378689	Sweep	31.8886		99	KAS304-12	Sweep	27.6895		99	Daeyang	Control	30.9458
100	Cin	Landrace	34694	2035		100	PI378698	Sweep	31.653		100	KAS331-12	Sweep	27.9112		100	Danbaeg	Control	29.3393
101	CNS	Landrace	34907	2010		101	PI-507800-B	Sweep	33.7595		101	KAS331-13	Sweep	28.0498		101	Danmi2	Control	31.1021
102	CS_00829	Landrace	35516	2094		102	PI-65549	Sweep	33.6209		102	KAS361-2	Sweep	27.9805		102	Dongsan-133	Control	30.654
103	CS_01964	Landrace	34420	2070		103	YWS1001	Sweep	33.7734		103	KAS380-14	Sweep	27.8281		103	Doremi	Control	30.7465
104	CS_02038	Landrace	34772	2024		104	YWS1016	Sweep	30.087		104	KAS502-6	Sweep	28.2022		104	Dowling	Control	31.351
105	Daechu	Landrace	34619	2045		105	YWS1022	Sweep	31.9441		105	KAS505-1	Sweep	27.5093		105	Fiskeby	Control	30.8008
106	Fen_dou_16	Landrace	35649	2064		106	YWS1023	Sweep	31.8193		106	KAS524-4	Sweep	28.3131		106	Galchae	Control	30.6979
107	Fu_yang	Landrace	36074	2207		107	YWS1026	Sweep	31.8609		107	KAS531-5	Sweep	28.4517		107	Hannam	Control	30.8304
108	Galmi	Landrace	33855	2027		108	YWS1027	Sweep	32.8726		108	KAS544-2	Sweep	27.7449		108	Hojang	Control	29.7635
109	Gangwon-72	Landrace	34446	2004		109	YWS1029	Sweep	31.9441		109	KAS571-23	Sweep	27.2737		109	Hoseo	Control	31.208
110	Geomeon	Landrace	33924	2024		110	YWS1031	Sweep	33.6625		110	KAS574-11	Sweep	28.0914		110	Hwangkeum	Control	30.4691
111	Geomeunbak	Landrace	33543	2001		111	YWS1034	Sweep	21.2036		111	KAS575-1	Sweep	27.7588		111	Iksan10	Control	28.6233
112	Geomjeong-1	Landrace	34073	2053		112	YWS1041	Sweep	31.6669		112	KAS590-6	Sweep	27.8003		112	Ilpumgeomjeong	Control	29.3507
113	Geomjeong-2	Landrace	34224	2039		113	YWS1055	Sweep	33.0527		113	KAS611-1	Sweep	28.4101		113	Josaengseori	Control	30.9629
114	Geomjeong-3	Landrace	34141	2025		114	YWS1064	Sweep	32.2351		114	KAS622-8	Sweep	28.1607		114	Kantou_44	Control	31.3767
115	Geomjeongol	Landrace	33419	1962		115	YWS1089	Sweep	30.8354		115	KAS625-19	Sweep	27.1906		115	Kershaw	Control	31.2861
116	Giant	Landrace	35756	2092		116	YWS1090	Sweep	32.3321		116	KAS629-10	Sweep	28.4517		116	Keumkangdaelib	Control	31.228
117	GL_2624_96	Landrace	34617	2061		117	YWS1098	Sweep	31.1541		117	KAS636-21	Sweep	28.0498		117	Kwangan	Control	30.2936
118	GL_2626_96	Landrace	34832	2007		118	YWS1099	Sweep	31.8193		118	KAS638-10	Sweep	28.7427		118	kwangkyo	Control	31.5712
119	GL_2631_96	Landrace	35821	2049		119	YWS1100	Sweep	31.6392		119	KAS640-12	Sweep	27.9389		119	KwangkyoV2	Control	30.5663
120	GL_2684_95	Landrace	34334	2010		120	YWS1113	Sweep	29.1862		120	KAS640-46	Sweep	27.9389		120	L62-667	Control	30.6826
121	GL_2687_A	Landrace	35475	2016		121	YWS1114	Sweep	31.653		121	KAS640-49	Sweep	28.3824		121	Lindarin_63	Control	30.6416
122	GL2689	Landrace	34711	2002		122	YWS1120	Sweep	31.3066		122	KAS641-8	Sweep	27.8973		122	Lindou_9	Control	31.5121
123	Gyeongsan199754	Landrace	35104	2035		123	YWS1123	Sweep	31.0571		123	KAS651-37	Sweep	27.5232		123	Manpung	Control	30.3108
124	Hadaedu	Landrace	34706	2053		124	YWS1145	Sweep	33.3992		124	KAS660-12	Sweep	28.4655		124	Marshall	Control	30.8676
125	Haenam-1998-16	Landrace	34226	2019		125	YWS1150	Sweep	30.3919		125	KAS660-21	Sweep	27.9389		125	Milyang_26	Control	30.4166
126	Haman	Landrace	34285	2034		126	YWS1155	Sweep	32.0133		126	KAS663-8	Sweep	28.4517		126	Milyang12	Control	30.1192
127	Heihokuta	Landrace	33758	1971		127	YWS1158	Sweep	31.7362		127	Keonol	Sweep	28.9922		127	Milyang206	Control	30.8142
128	Heugcheong	Landrace	34326	2013		128	YWS1160	Sweep	32.3182		128	KLG_16001	Sweep	28.8813		128	Myeongjunamul	Control	30.9267
129	Heugseagyuwoldu	Landrace	34258	1998		129	YWS1168	Sweep	31.4174		129	KLS_808-1	Sweep	28.2992		129	Nampung	Control	30.0848
130	Horangi	Landrace	34298	2074		130	YWS1175	Sweep	30.8354		130	KLS087019	Sweep	27.8558		130	Nokwon	Control	31.0878
131	Hwinkong	Landrace	33081	1953		131	YWS1176	Sweep	32.8033		131	KLS087062	Sweep	27.9666		131	Nonglim73	Control	31.5331
132	IT102595	Landrace	34880	2094		132	YWS-1178-R	Sweep	33.718		132	KLS087160	Sweep	28.4655		132	Ogden	Control	31.1164
133	IT102668	Landrace	34464	2052		133	YWS1190	Sweep	32.6786		133	KLS105	Sweep	28.812		133	OT89-06	Control	30.9048
134	IT103189	Landrace	34213	2001		134	YWS1207	Sweep	31.0017		134	KLS-116-1	Sweep	28.7843		134	OT94-51	Control	28.2972
135	IT104334	Landrace	34411	2118		135	YWS121	Sweep	30.8354		135	KLS117	Sweep	29.5049		135	Paldonamul	Control	30.5282
136	IT104887A	Landrace	34082	2008		136	YWS1214	Sweep	29.3525		136	KLS123-1	Sweep	27.6202		136	PI_391597	Control	31.9449
137	IT112859	Landrace	34379	2044		137	YWS1216	Sweep	30.6136		137	KLS137-1	Sweep	28.2438		137	Pungwon	Control	27.7728
138	IT115870	Landrace	34785	2078		138	YWS1222	Sweep	29.5465		138	KLS419	Sweep	28.0498		138	Pureun	Control	29.9294
139	IT121464	Landrace	33399	1965		139	YWS1225	Sweep	30.2117		139	KLS606-2	Sweep	27.6063		139	Pureun-3	Control	30.1592
140	IT121504	Landrace	33504	1946		140	YWS1228	Sweep	32.9973		140	KLS714-2	Sweep	28.8536		140	RAIKO	Control	31.2747
141	IT155162	Landrace	33446	1979		141	YWS1229	Sweep	31.6114		141	KLS72O-1	Sweep	28.5071		141	Saebyeol	Control	30.7846
142	IT177322	Landrace	34551	2068		142	YWS1230	Sweep	30.8908		142	KLS739-2	Sweep	27.3846		142	Saedanbaek	Control	30.0896
143	IT177327	Landrace	34545	2036		143	YWS1237	Sweep	31.6946		143	KLS77013	Sweep	27.4954		143	Saline	Control	30.3871
144	IT177337	Landrace	34655	2038		144	YWS124	Sweep	30.974		144	KLS77048	Sweep	28.2577		144	Savoy	Control	30.6321
145	IT177388	Landrace	33744	1999		145	YWS1242	Sweep	27.149		145	KLS77114-1	Sweep	27.5509		145	seonam	Control	31.0688
146	IT177413	Landrace	34442	2023		146	YWS1243	Sweep	29.8653		146	KLS77131-2	Sweep	27.8003		146	Shinhwa	Control	30.4166
147	IT177513	Landrace	33641	1970		147	YWS1244	Sweep	31.5422		147	KLS77170	Sweep	28.2438		147	Sinpaldal	Control	28.916
148	IT177518	Landrace	35081	1997		148	YWS1246	Sweep	32.1935		148	KLS77196-1	Sweep	27.7172		148	Sinpaldal2	Control	30.1506
149	IT177528	Landrace	34622	2054		149	YWS1247	Sweep	29.9623		149	KLS85044	Sweep	28.7704		149	Sinrok	Control	30.8237
150	IT177627	Landrace	34272	1975		150	YWS1263	Sweep	32.8587		150	KLS85109	Sweep	28.715		150	Socheong	Control	28.6633
151	IT177793	Landrace	33733	1935		151	YWS1273	Sweep	32.0133		151	KLS85250	Sweep	27.8973		151	Socheong2	Control	30.3756
152	IT177951	Landrace	35377	2095		152	YWS1274	Sweep	32.443		152	KLS86037	Sweep	28.0082		152	Soheung2	Control	31.1393
153	IT177955	Landrace	34096	2037		153	YWS1284	Sweep	31.8748		153	KLS-86083-R_L1	Sweep	27.9666		153	Soho	Control	30.573
154	IT178024	Landrace	33784	2026		154	YWS1285	Sweep	32.8033		154	KLS86094	Sweep	28.1191		154	Sohwang	Control	30.8876
155	IT178037	Landrace	35832	2132		155	YWS1290	Sweep	33.3022		155	KLS86097	Sweep	28.23		155	Somyeongnamul	Control	30.4967
156	IT180313	Landrace	34752	2073		156	YWS1309	Sweep	33.0805		156	KLS87005	Sweep	27.8419		156	Sowon	Control	30.4204
157	IT180422	Landrace	35670	2100		157	YWS1324	Sweep	31.5422		157	KLS87096	Sweep	27.7033		157	Sowon2010	Control	30.8018
158	IT208844	Landrace	34944	2056		158	YWS1328	Sweep	33.815		158	KLS87113	Sweep	28.2022		158	Sugae_30	Control	31.1088
159	IT220684	Landrace	34889	2001		159	YWS-1338-R	Sweep	31.7085		159	KLS87277	Sweep	27.7449		159	Sugae_42	Control	31.1994
160	IT224436	Landrace	34611	2078		160	YWS1354	Sweep	29.9484		160	KLS87323	Sweep	27.8419		160	Sugae_43	Control	31.3519
161	IT224873	Landrace	34745	2038		161	YWS137	Sweep	31.9441		161	KLS87345	Sweep	29.3802		161	Suwon_2	Control	31.2108
162	IT224875	Landrace	33676	2000		162	YWS1376	Sweep	31.847		162	KLS87348	Sweep	28.9367		162	Suwon103	Control	31.002
163	IT228363	Landrace	35274	1984		163	YWS139	Sweep	27.9251		163	KLS87352	Sweep	27.7033		163	Suwon116	Control	30.7989
164	IT234975	Landrace	34483	2054		164	YWS14	Sweep	31.6807		164	KLS88035	Sweep	28.1468		164	Suwon98	Control	30.2736
165	IT238217	Landrace	34884	2039		165	YWS1446	Sweep	29.103		165	KLS88046	Sweep	28.8397		165	Taekwang	Control	31.0592
166	Jinheung-NO_11	Landrace	34459	2032		166	YWS1447	Sweep	31.3066		166	KLS88048	Sweep	28.7704		166	Uram	Control	30.0705
167	Juinuni	Landrace	34381	1986		167	YWS1452	Sweep	32.3321		167	KLS88066	Sweep	28.327		167	Williams_82K	Control	27.9254
168	KAERI_590-6	Landrace	34548	1983		168	YWS1457	Sweep	33.1082		168	KLS88068-2	Sweep	27.8142		168	Wonhwang	Control	30.3537
169	Kangwon2-33	Landrace	34056	2040		169	YWS148	Sweep	32.7063		169	Kongnamul	Sweep	29.0615		169	X1000A	Control	29.2144
170	Kangwon2-4	Landrace	34329	2000		170	YWS1502	Sweep	32.1242		170	L-B	Sweep	27.44		170	Yonpoong	Control	30.3718
171	Kangwon3-24	Landrace	33214	1982		171	YWS1507	Sweep	31.0987		171	Meju	Sweep	28.3408		171	York	Control	30.695
172	Kangwon3-25	Landrace	34307	2024		172	YWS1512	Sweep	32.2489		172	Meju_Jeonbuk	Sweep	28.424		172	Youkwoo16	Control	27.6413
173	Kangwon3-31	Landrace	33937	1970		173	YWS1516	Sweep	32.2628		173	Meju_Jeonnam	Sweep	28.4933
174	Kangwon5-19	Landrace	34363	2003		174	YWS1518	Sweep	32.2351		174	Mote	Sweep	27.8835
175	kangwon5-26	Landrace	34484	2014		175	YWS1528	Sweep	30.8215		175	Namul	Sweep	27.6479
176	KAS_102-2	Landrace	34664	2035		176	YWS1533	Sweep	32.4568		176	Nezumi_Meta	Sweep	27.2737
177	KAS_205-22	Landrace	34032	2019		177	YWS1540	Sweep	32.4568		177	No_39_Green	Sweep	28.6596
178	KAS-100-12	Landrace	34405	2026		178	YWS1549	Sweep	30.5166		178	Nonduleong	Sweep	27.6895
179	KAS-100-8-2	Landrace	34374	1978		179	YWS1558	Sweep	32.8587		179	Oial	Sweep	27.9112
180	KAS150-22	Landrace	33887	1988		180	YWS156	Sweep	32.0411		180	Ol	Sweep	28.8674
181	KAS-160-5	Landrace	34389	2013		181	YWS1562	Sweep	30.1424		181	ORD_8139	Sweep	28.1607
182	KAS210-22	Landrace	33842	2007		182	YWS1577	Sweep	31.0294		182	Peking	Sweep	27.6479
183	KAS241-4	Landrace	34274	2016		183	YWS1580	Sweep	34.4386		183	PI_157430	Sweep	27.6202
184	KAS302-19	Landrace	33419	1987		184	YWS1582	Sweep	31.0571		184	PI_159764	Sweep	28.9229
185	KAS304-12	Landrace	34177	1998		185	YWS1584	Sweep	29.99		185	PI_196175	Sweep	27.6895
186	KAS331-12	Landrace	34435	2014		186	YWS1588	Sweep	32.5677		186	PI_339982	Sweep	28.2022
187	KAS331-13	Landrace	34755	2024		187	YWS1592	Sweep	32.3598		187	PI_340003	Sweep	27.3707
188	KAS361-2	Landrace	33849	2019		188	YWS1598	Sweep	32.1104		188	PI_399062	Sweep	27.5509
189	KAS380-14	Landrace	34182	2008		189	YWS1605	Sweep	31.2096		189	PI_399079	Sweep	27.9805
190	KAS502-6	Landrace	34258	2035		190	YWS1607	Sweep	31.7916		190	PI_399089	Sweep	27.8973
191	KAS505-1	Landrace	34195	1985		191	YWS1608	Sweep	30.5028		191	PI_399100	Sweep	28.4933
192	KAS524-4	Landrace	34229	2043		192	YWS1610	Sweep	31.459		192	PI_399108	Sweep	27.9666
193	KAS531-5	Landrace	34324	2053		193	YWS1611	Sweep	32.6093		193	PI_399113	Sweep	27.6895
194	KAS544-2	Landrace	34376	2002		194	YWS1616	Sweep	31.2788		194	PI_399126	Sweep	28.0636
195	KAS571-23	Landrace	33567	1968		195	YWS1618	Sweep	30.6691		195	PI_407736	Sweep	28.0914
196	KAS574-11	Landrace	34320	2027		196	YWS1620	Sweep	31.653		196	PI_407810	Sweep	28.424
197	KAS575-1	Landrace	33467	2003		197	YWS1621	Sweep	29.8653		197	PI_458156	Sweep	27.6202
198	KAS590-6	Landrace	34138	2006		198	YWS164	Sweep	31.1125		198	PI_458184	Sweep	28.521
199	KAS611-1	Landrace	34667	2050		199	YWS-17	Sweep	33.3299		199	PI_458232	Sweep	29.2555
200	KAS622-8	Landrace	33777	2032		200	YWS177	Sweep	32.6508		200	PI_458260	Sweep	27.6202
201	KAS625-19	Landrace	33374	1962		201	YWS192	Sweep	31.1957		201	PI_458277	Sweep	28.23
202	KAS629-10	Landrace	34642	2053		202	YWS193	Sweep	32.1797		202	PI_475824_A	Sweep	28.3131
203	KAS636-21	Landrace	34692	2024		203	YWS199	Sweep	30.6691		203	PI_556949	Sweep	28.521
204	KAS638-10	Landrace	34534	2074		204	YWS204	Sweep	28.9229		204	PI_567317	Sweep	28.8259
205	KAS640-12	Landrace	34085	2016		205	YWS219	Sweep	31.7778		205	PI_567366_A	Sweep	28.8674
206	KAS640-46	Landrace	33792	2016		206	YWS229	Sweep	30.475		206	PI_567458	Sweep	28.8397
207	KAS640-49	Landrace	34405	2048		207	YWS255	Sweep	31.1125		207	PI_567519	Sweep	27.9251
208	KAS641-8	Landrace	34352	2013		208	YWS26	Sweep	30.4335		208	PI_567591	Sweep	27.7449
209	KAS651-37	Landrace	33894	1986		209	YWS265	Sweep	32.0826		209	PI_567601	Sweep	29.9068
210	KAS660-12	Landrace	34122	2054		210	YWS276	Sweep	31.168		210	PI_567660_A	Sweep	28.4655
211	KAS660-21	Landrace	33848	2016		211	YWS294	Sweep	31.75		211	PI_567759	Sweep	29.2139
212	KAS663-8	Landrace	33988	2053		212	YWS298	Sweep	31.071		212	PI_567773	Sweep	29.2139
213	Keonol	Landrace	34872	2092		213	YWS3	Sweep	29.2416		213	PI_587718	Sweep	28.3824
214	KLG_16001	Landrace	35385	2084		214	YWS300	Sweep	33.0389		214	PI_603174_A	Sweep	28.9645
215	KLS_808-1	Landrace	34925	2042		215	YWS303	Sweep	30.1286		215	PI_603176_A	Sweep	28.4933
216	KLS087019	Landrace	34300	2010		216	YWS304	Sweep	32.4014		216	PI_62203-8	Sweep	28.3685
217	KLS087062	Landrace	34183	2018		217	YWS308	Sweep	31.0571		217	PI_64698	Sweep	28.3408
218	KLS087160	Landrace	34415	2054		218	YWS311	Sweep	32.3875		218	PI_72227	Sweep	29.2278
219	KLS105	Landrace	34929	2079		219	YWS318	Sweep	29.6574		219	PI_81037	Sweep	27.9389
220	KLS-116-1	Landrace	35588	2077		220	YWS331	Sweep	32.0965		220	PI_82218	Sweep	27.5093
221	KLS117	Landrace	36085	2129		221	YWS333	Sweep	32.0133		221	PI_82246	Sweep	27.9251
222	KLS123-1	Landrace	34485	1993		222	YWS34	Sweep	32.734		222	PI_82555	Sweep	28.4655
223	KLS137-1	Landrace	34228	2038		223	YWS341	Sweep	32.2351		223	PI_83853	Sweep	28.2715
224	KLS419	Landrace	33972	2024		224	YWS347	Sweep	30.5998		224	PI_84646	Sweep	28.2577
225	KLS606-2	Landrace	34255	1992		225	YWS355	Sweep	31.6946		225	PI_84646-2	Sweep	28.715
226	KLS714-2	Landrace	35432	2082		226	YWS361	Sweep	33.1359		226	PI_84928	Sweep	28.5764
227	KLS72O-1	Landrace	34590	2057		227	YWS366	Sweep	31.2373		227	PI_87002	Sweep	28.3685
228	KLS739-2	Landrace	34150	1976		228	YWS368	Sweep	29.2693		228	PI_87565	Sweep	28.3824
229	KLS77013	Landrace	34115	1984		229	YWS371	Sweep	30.3642		229	PI_87630	Sweep	28.812
230	KLS77048	Landrace	34169	2039		230	YWS39	Sweep	31.4729		230	PI_87631-1	Sweep	29.5188
231	KLS77114-1	Landrace	33829	1988		231	YWS393	Sweep	30.8908		231	PI_87632	Sweep	28.0914
232	KLS77131-2	Landrace	34335	2006		232	YWS-4	Sweep	32.8449		232	PI_88816-S	Sweep	28.2854
233	KLS77170	Landrace	34359	2038		233	YWS40	Sweep	29.6574		233	PI_89138	Sweep	27.9389
234	KLS77196-1	Landrace	33897	2000		234	YWS412	Sweep	31.75		234	PI_89143	Sweep	28.6596
235	KLS85044	Landrace	34125	2076		235	YWS419	Sweep	30.5721		235	PI_89154-S	Sweep	26.9411
236	KLS85109	Landrace	34182	2072		236	YWS421	Sweep	33.5517		236	PI_90763	Sweep	29.2001
237	KLS85250	Landrace	33860	2013		237	YWS426	Sweep	31.6807		237	PI_91073	Sweep	27.7449
238	KLS86037	Landrace	34543	2021		238	YWS427	Sweep	32.6508		238	PI_91725	Sweep	28.9367
239	KLS-86083-R_L1	Landrace	35388	2018		239	YWS432	Sweep	32.5677		239	PI_96280	Sweep	28.5764
240	KLS86094	Landrace	34924	2029		240	YWS433	Sweep	31.2511		240	PI_96354	Sweep	28.1052
241	KLS86097	Landrace	34964	2037		241	YWS435	Sweep	30.2256		241	PI_96549	Sweep	28.2854
242	KLS87005	Landrace	34010	2009		242	YWS438	Sweep	30.3226		242	PI_96786	Sweep	29.0615
243	KLS87096	Landrace	33101	1999		243	YWS448	Sweep	31.7639		243	PI196168	Sweep	27.9666
244	KLS87113	Landrace	34774	2035		244	YWS449	Sweep	31.3759		244	PI227159	Sweep	28.1884
245	KLS87277	Landrace	34757	2002		245	YWS45	Sweep	31.3759		245	PI339736	Sweep	28.0775
246	KLS87323	Landrace	34078	2009		246	YWS459	Sweep	31.071		246	PI-399122	Sweep	27.8696
247	KLS87345	Landrace	34951	2120		247	YWS467	Sweep	32.0133		247	PI407795A	Sweep	27.4954
248	KLS87348	Landrace	34704	2088		248	YWS471	Sweep	31.265		248	PI417329	Sweep	28.2577
249	KLS87352	Landrace	34140	1999		249	YWS474	Sweep	32.4984		249	PI-458175-C	Sweep	28.9367
250	KLS88035	Landrace	33860	2031		250	YWS476	Sweep	31.75		250	PI-458269	Sweep	27.8003
251	KLS88046	Landrace	34421	2081		251	YWS477	Sweep	31.071		251	PI475812B	Sweep	28.3131
252	KLS88048	Landrace	34231	2076		252	YWS479	Sweep	31.9718		252	PI475814	Sweep	27.8003
253	KLS88066	Landrace	34740	2044		253	YWS483	Sweep	31.5006		253	PI54818	Sweep	28.0636
254	KLS88068-2	Landrace	34232	2007		254	YWS505	Sweep	32.6786		254	PI60269-2	Sweep	27.3984
255	Kongnamul	Landrace	35054	2097		255	YWS506	Sweep	28.5903		255	PI68484-4	Sweep	27.8281
256	L-B	Landrace	33817	1980		256	YWS518	Sweep	30.8769		256	PI68696	Sweep	28.715
257	Meju	Landrace	34116	2045		257	YWS519	Sweep	29.8098		257	PI80470	Sweep	28.5487
258	Meju_Jeonbuk	Landrace	34326	2051		258	YWS525	Sweep	32.54		258	PI82183	Sweep	28.3131
259	Meju_Jeonnam	Landrace	34563	2056		259	YWS534	Sweep	31.4451		259	PI82235	Sweep	28.2992
260	Mote	Landrace	34696	2012		260	YWS538	Sweep	31.9302		260	PI82278	Sweep	28.2022
261	Namul	Landrace	33407	1995		261	YWS55	Sweep	30.5305		261	PI82291	Sweep	27.8419
262	Nezumi_Meta	Landrace	33761	1968		262	YWS555	Sweep	30.378		262	PI82295	Sweep	27.634
263	No_39_Green	Landrace	35736	2068		263	YWS560	Sweep	33.122		263	PI82544	Sweep	27.9805
264	Nonduleong	Landrace	33880	1998		264	YWS565	Sweep	31.1125		264	PI83868	Sweep	28.1468
265	Oial	Landrace	34524	2014		265	YWS574	Sweep	31.0017		265	PI83893	Sweep	28.23
266	Ol	Landrace	35155	2083		266	YWS580	Sweep	32.2351		266	PI84581	Sweep	28.3131
267	ORD_8139	Landrace	34590	2032		267	YWS583	Sweep	32.0133		267	PI84609	Sweep	28.9783
268	Peking	Landrace	34595	1995		268	YWS586	Sweep	30.8631		268	PI84611	Sweep	28.9783
269	PI_157430	Landrace	34516	1993		269	YWS59	Sweep	31.2511		269	PI84642	Sweep	27.6202
270	PI_159764	Landrace	34759	2087		270	YWS6	Sweep	30.8215		270	PI84644	Sweep	27.1628
271	PI_196175	Landrace	34172	1998		271	YWS61	Sweep	29.6712		271	PI84669	Sweep	27.1074
272	PI_339982	Landrace	34124	2035		272	YWS615	Sweep	33.9813		272	PI84669N	Sweep	27.44
273	PI_340003	Landrace	34010	1975		273	YWS-63	Sweep	32.831		273	PI84680	Sweep	27.8003
274	PI_399062	Landrace	33675	1988		274	YWS64	Sweep	30.7522		274	PI84734	Sweep	28.2161
275	PI_399079	Landrace	34665	2019		275	YWS645	Sweep	33.2329		275	PI84946-2	Sweep	28.7566
276	PI_399089	Landrace	34018	2013		276	YWS649	Sweep	32.5261		276	PI85089	Sweep	27.9528
277	PI_399100	Landrace	34602	2056		277	YWS65	Sweep	33.7041		277	PI86490	Sweep	28.6596
278	PI_399108	Landrace	33826	2018		278	YWS661	Sweep	30.6275		278	PI86904-1	Sweep	28.6873
279	PI_399113	Landrace	34132	1998		279	YWS662	Sweep	31.8332		279	PI87574	Sweep	28.4517
280	PI_399126	Landrace	33929	2025		280	YWS663	Sweep	31.9718		280	PI87619-1	Sweep	28.0221
281	PI_407736	Landrace	34637	2027		281	YWS669	Sweep	31.459		281	PI88306-1	Sweep	28.327
282	PI_407810	Landrace	34860	2051		282	YWS677	Sweep	33.6071		282	PI88820	Sweep	28.6457
283	PI_458156	Landrace	33821	1993		283	YWS678	Sweep	31.5837		283	PI89128	Sweep	28.1745
284	PI_458184	Landrace	34929	2058		284	YWS-68	Sweep	33.4962		284	PI91083	Sweep	28.2854
285	PI_458232	Landrace	34881	2111		285	YWS681	Sweep	31.4174		285	PI92568	Sweep	28.1329
286	PI_458260	Landrace	34296	1993		286	YWS689	Sweep	32.2905		286	PI93559	Sweep	28.1745
287	PI_458277	Landrace	34329	2037		287	YWS709	Sweep	32.346		287	PI95853	Sweep	28.1191
288	PI_475824_A	Landrace	35627	2043		288	YWS712	Sweep	29.1862		288	PI96089-5	Sweep	27.3569
289	PI_556949	Landrace	35871	2058		289	YWS726	Sweep	30.9878		289	PI96983	Sweep	27.5232
290	PI_567317	Landrace	35076	2080		290	YWS729	Sweep	31.2927		290	Pu_Ru_Ragi	Sweep	28.0221
291	PI_567366_A	Landrace	35824	2083		291	YWS73	Sweep	30.3087		291	Pureundogseagi	Sweep	28.6734
292	PI_567458	Landrace	35689	2081		292	YWS738	Sweep	31.4313		292	Qi_si_wa	Sweep	29.006
293	PI_567519	Landrace	34509	2015		293	YWS740	Sweep	31.0432		293	Ryong_song	Sweep	28.23
294	PI_567591	Landrace	34195	2002		294	YWS742	Sweep	33.3576		294	Sangjupureun	Sweep	28.4655
295	PI_567601	Landrace	35724	2158		295	YWS75	Sweep	32.6924		295	Seonbi	Sweep	27.9528
296	PI_567660_A	Landrace	35563	2054		296	YWS751	Sweep	29.7821		296	Seoritae	Sweep	27.0658
297	PI_567759	Landrace	34991	2108		297	YWS761	Sweep	31.9025		297	Shin2	Sweep	28.327
298	PI_567773	Landrace	35525	2108		298	YWS765	Sweep	31.8748		298	Si_li_da_dou	Sweep	28.9506
299	PI_587718	Landrace	35318	2048		299	YWS769	Sweep	30.3642		299	SLS_B229-1	Sweep	27.4954
300	PI_603174_A	Landrace	34992	2090		300	YWS785	Sweep	32.0688		300	SLS_B30-2	Sweep	28.7011
301	PI_603176_A	Landrace	34708	2056		301	YWS801	Sweep	32.6508		301	SLS90-101	Sweep	28.3685
302	PI_62203-8	Landrace	34824	2047		302	YWS806	Sweep	33.3161		302	SLS90-102	Sweep	27.7588
303	PI_64698	Landrace	34619	2045		303	YWS818	Sweep	32.8864		303	SLS90-146	Sweep	28.2854
304	PI_72227	Landrace	35519	2109		304	YWS821	Sweep	32.6647		304	SLSB322-3	Sweep	27.2737
305	PI_81037	Landrace	34806	2016		305	YWS828	Sweep	30.7661		305	SLSB397-1	Sweep	27.8419
306	PI_82218	Landrace	34254	1985		306	YWS837	Sweep	30.974		306	SLSB406-2	Sweep	28.23
307	PI_82246	Landrace	34382	2015		307	YWS844	Sweep	31.362		307	SLSB-B-15	Sweep	27.4123
308	PI_82555	Landrace	33930	2054		308	YWS847	Sweep	32.4014		308	SLSB-B-27	Sweep	28.5626
309	PI_83853	Landrace	34149	2040		309	YWS854	Sweep	33.0389		309	SLSJ101-1	Sweep	27.1767
310	PI_84646	Landrace	34243	2039		310	YWS856	Sweep	30.3087		310	SLSJ190-2	Sweep	28.1329
311	PI_84646-2	Landrace	34801	2072		311	YWS867	Sweep	33.6487		311	Sogcheong	Sweep	28.6041
312	PI_84928	Landrace	35050	2062		312	YWS870	Sweep	32.8171		312	Suigen_Ao	Sweep	27.8281
313	PI_87002	Landrace	34666	2047		313	YWS871	Sweep	33.3161		313	VIR_2962	Sweep	28.2992
314	PI_87565	Landrace	34824	2048		314	YWS876	Sweep	31.4036		314	VIR2980	Sweep	28.0498
315	PI_87630	Landrace	35060	2079		315	YWS878	Sweep	31.459		315	Well-man	Sweep	28.5764
316	PI_87631-1	Landrace	36566	2130		316	YWS88	Sweep	30.7245		316	White-soybean	Sweep	28.6457
317	PI_87632	Landrace	33963	2027		317	YWS885	Sweep	33.3161		317	WIR2962	Sweep	27.4262
318	PI_88816-S	Landrace	34359	2041		318	YWS891	Sweep	32.3321		318	YB156	Sweep	27.7172
319	PI_89138	Landrace	34819	2016		319	YWS900	Sweep	31.9302		319	YB186-1	Sweep	27.634
320	PI_89143	Landrace	34960	2068		320	YWS908	Sweep	30.7938		320	YB316-3	Sweep	28.1745
321	PI_89154-S	Landrace	33539	1944		321	YWS909	Sweep	30.475		321	Yemsol	Sweep	25.1949
322	PI_90763	Landrace	36295	2107		322	YWS916	Sweep	31.4451		322	YJ174-2	Sweep	27.8696
323	PI_91073	Landrace	34208	2002		323	YWS923	Sweep	33.1359		323	YJ217-2	Sweep	27.9528
324	PI_91725	Landrace	34827	2088		324	YWS924	Sweep	35.2424		324	YJ229-3	Sweep	28.5348
325	PI_96280	Landrace	34417	2062		325	YWS932	Sweep	32.54		325	YJ90	Sweep	28.0359
326	PI_96354	Landrace	34669	2028		326	YWS936	Sweep	31.2788		326	YN154	Sweep	27.4677
327	PI_96549	Landrace	34521	2041		327	YWS939	Sweep	31.2234		327	YN161-3	Sweep	27.1767
328	PI_96786	Landrace	34906	2097		328	YWS941	Sweep	30.5305		328	YN188-3	Sweep	27.9528
329	PI196168	Landrace	34131	2018		329	YWS950	Sweep	32.5677		329	YN197-1	Sweep	28.6873
330	PI227159	Landrace	34154	2034		330	YWS957	Sweep	30.5305		330	YN213-2	Sweep	28.3408
331	PI339736	Landrace	34897	2026		331	YWS959	Sweep	33.6487		331	You_huang_dou	Sweep	28.1329
332	PI-399122	Landrace	34036	2011		332	YWS963	Sweep	30.087		332	Yu_tae	Sweep	28.7982
333	PI407795A	Landrace	33519	1984		333	YWS967	Sweep	33.219		333	Ajuggali	Control	31.2194
334	PI417329	Landrace	34743	2039		334	YWS97	Sweep	30.0731		334	Babmit	Control	30.4691
335	PI-458175-C	Landrace	34716	2088		335	YWS971	Sweep	30.6413		335	Back_Tac	Control	30.1087
336	PI-458269	Landrace	34313	2006		336	YWS973	Sweep	32.5677		336	Baegbong	Control	29.3431
337	PI475812B	Landrace	34831	2043		337	YWS975	Sweep	33.4131		337	Baekjung_42	Control	31.0659
338	PI475814	Landrace	35111	2006		338	YWS976	Sweep	30.6413		338	Baekmo_9	Control	30.9267
339	PI54818	Landrace	34323	2025		339	YWS978	Sweep	31.1264		339	Bancheongdu	Control	30.8123
340	PI60269-2	Landrace	34571	1977		340	YWS979	Sweep	31.9441		340	Browngilgun	Control	32.3988
341	PI68484-4	Landrace	34420	2008		341	YWS982	Sweep	31.75		341	Cai_dou	Control	32.1738
342	PI68696	Landrace	34860	2072		342	YWS985	Sweep	30.281		342	Cheonangun	Control	30.8008
343	PI80470	Landrace	34625	2060		343	YWS988	Sweep	30.9324		343	Cheongsong-1	Control	30.4271
344	PI82183	Landrace	34824	2043		344	YWS992	Sweep	31.0987		344	Cheongtae	Control	31.3872
345	PI82235	Landrace	34505	2042		345	YWS996	Sweep	32.5816		345	Chonggok	Control	30.9896
346	PI82278	Landrace	33512	2035		346	CD-0250	Control	31.5569		346	Cin	Control	31.1374
347	PI82291	Landrace	34067	2009		347	CD-1078	Control	31.596		347	CNS	Control	31.3643
348	PI82295	Landrace	34008	1994		348	CD-1094	Control	28.8664		348	CS_00829	Control	31.8649
349	PI82544	Landrace	33610	2019		349	CD-1123	Control	32.2977		349	CS_01964	Control	30.8428
350	PI83868	Landrace	34438	2031		350	CD-1125	Control	29.2001		350	CS_02038	Control	31.2223
351	PI83893	Landrace	34620	2037		351	CD-1148	Control	34.8185		351	Daechu	Control	31.0564
352	PI84581	Landrace	34550	2043		352	CD-1156	Control	33.192		352	Fen_dou_16	Control	32.0203
353	PI84609	Landrace	36459	2091		353	Cheorwon	Control	33.2673		353	Fu_yang	Control	32.2891
354	PI84611	Landrace	36061	2091		354	CHN13	Control	32.9775		354	Galmi	Control	30.3451
355	PI84642	Landrace	34316	1993		355	CHN20	Control	31.4177		355	Gangwon-72	Control	30.9305
356	PI84644	Landrace	34079	1960		356	CHN22	Control	34.1368		356	Geomeon	Control	30.4138
357	PI84669	Landrace	32661	1956		357	CHN23	Control	36.0456		357	Geomeunbak	Control	30.0724
358	PI84669N	Landrace	33987	1980		358	CHN25	Control	35.442		358	Geomjeong-1	Control	30.5282
359	PI84680	Landrace	34202	2006		359	CHN28	Control	34.2093		359	Geomjeong-2	Control	30.6855
360	PI84734	Landrace	34369	2036		360	CHN3	Control	34.6412		360	Geomjeong-3	Control	30.6197
361	PI84946-2	Landrace	34725	2075		361	CHN30	Control	32.9212		361	Geomjeongol	Control	29.9914
362	PI85089	Landrace	34544	2017		362	CHN31	Control	33.9032		362	Giant	Control	32.0956
363	PI86490	Landrace	35159	2068		363	CHN34	Control	31.3128		363	GL_2624_96	Control	31.0392
364	PI86904-1	Landrace	34282	2070		364	CHN35	Control	34.3895		364	GL_2626_96	Control	31.2957
365	PI87574	Landrace	34627	2053		365	CHN37	Control	34.2036		365	GL_2631_96	Control	32.1985
366	PI87619-1	Landrace	34325	2022		366	CHN38	Control	34.0024		366	GL_2684_95	Control	30.818
367	PI88306-1	Landrace	34903	2044		367	CHN40	Control	35.9826		367	GL_2687_A	Control	31.9001
368	PI88820	Landrace	34792	2067		368	CHN41	Control	32.3797		368	GL2689	Control	31.1851
369	PI89128	Landrace	34470	2033		369	CHN42	Control	35.1865		369	Gyeongsan199754	Control	31.5283
370	PI91083	Landrace	34626	2041		370	CHN43	Control	34.2245		370	Hadaedu	Control	31.1317
371	PI92568	Landrace	34425	2030		371	CHN45	Control	34.9682		371	Haenam-1998-16	Control	30.7065
372	PI93559	Landrace	34259	2033		372	CHN46	Control	33.9624		372	Haman	Control	30.7484
373	PI95853	Landrace	34377	2029		373	CHN49	Control	36.3497		373	Heihokuta	Control	30.306
374	PI96089-5	Landrace	33072	1974		374	CHN54	Control	34.6803		374	Heugcheong	Control	30.8075
375	PI96983	Landrace	33415	1986		375	CHN55	Control	33.5114		375	Heugseagyuwoldu	Control	30.757
376	Pu_Ru_Ragi	Landrace	34506	2022		376	CHN56	Control	34.6869		376	Horangi	Control	30.7227
377	Pureundogseagi	Landrace	34634	2069		377	CHN58	Control	36.1762		377	Hwinkong	Control	29.6777
378	Qi_si_wa	Landrace	35913	2093		378	CHN60	Control	36.1981		378	IT102595	Control	31.2585
379	Ryong_song	Landrace	34838	2037		379	CHN64	Control	34.6927		379	IT102668	Control	30.9019
380	Sangjupureun	Landrace	34651	2054		380	CHN7	Control	34.3752		380	IT103189	Control	30.7112
381	Seonbi	Landrace	34038	2017		381	IT_182932	Control	34.0882		381	IT104334	Control	30.7885
382	Seoritae	Landrace	33489	1953		382	IT162825	Control	32.8335		382	IT104887A	Control	30.5797
383	Shin2	Landrace	34651	2044		383	IT178480	Control	33.6878		383	IT112859	Control	30.8285
384	Si_li_da_dou	Landrace	35262	2089		384	IT182840	Control	34.1244		384	IT115870	Control	31.1832
385	SLS_B229-1	Landrace	33875	1984		385	IT182847	Control	31.8973		385	IT121464	Control	29.9695
386	SLS_B30-2	Landrace	34685	2071		386	IT182848	Control	33.929		386	IT121504	Control	30.0877
387	SLS90-101	Landrace	35037	2047		387	IT182864	Control	32.1461		387	IT155162	Control	30.0009
388	SLS90-102	Landrace	34313	2003		388	IT182869	Control	33.643		388	IT177322	Control	30.9696
389	SLS90-146	Landrace	34708	2041		389	IT182919	Control	32.6619		389	IT177327	Control	30.9944
390	SLSB322-3	Landrace	33134	1968		390	IT182946	Control	30.5482		390	IT177337	Control	31.0974
391	SLSB397-1	Landrace	33789	2009		391	IT182968	Control	30.6788		391	IT177388	Control	30.266
392	SLSB406-2	Landrace	34108	2037		392	IT182976	Control	32.9842		392	IT177413	Control	30.9086
393	SLSB-B-15	Landrace	33306	1978		393	IT182993	Control	31.8544		393	IT177513	Control	30.1954
394	SLSB-B-27	Landrace	34052	2061		394	IT183036	Control	32.0927		394	IT177518	Control	31.5426
395	SLSJ101-1	Landrace	33713	1961		395	IT183037	Control	32.3673		395	IT177528	Control	31.0506
396	SLSJ190-2	Landrace	34342	2030		396	IT183045	Control	32.6066		396	IT177627	Control	30.7923
397	Sogcheong	Landrace	34886	2064		397	IT183105	Control	32.5713		397	IT177793	Control	30.3165
398	Suigen_Ao	Landrace	35031	2008		398	IT183115	Control	32.2176		398	IT177951	Control	31.7314
399	VIR_2962	Landrace	34939	2042		399	IT183120	Control	32.3873		399	IT177955	Control	30.5654
400	VIR2980	Landrace	34565	2024		400	IT184053	Control	32.4388		400	IT178024	Control	30.2784
401	Well-man	Landrace	34823	2062		401	IT184108	Control	32.0164		401	IT178037	Control	32.1299
402	White-soybean	Landrace	34908	2067		402	IT184146	Control	32.824		402	IT180313	Control	31.1565
403	WIR2962	Landrace	34670	1979		403	IT184194	Control	31.4663		403	IT180422	Control	32.006
404	YB156	Landrace	33828	2000		404	IT184233	Control	32.354		404	IT208844	Control	31.3557
405	YB186-1	Landrace	34180	1994		405	IT184254	Control	31.8105		405	IT220684	Control	31.3557
406	YB316-3	Landrace	34149	2033		406	IT184258	Control	32.7019		406	IT224436	Control	31.0173
407	Yemsol	Landrace	31228	1818		407	IT188367	Control	32.1261		407	IT224873	Control	31.1832
408	YJ174-2	Landrace	33510	2011		408	IT188404	Control	31.7962		408	IT224875	Control	30.2002
409	YJ217-2	Landrace	34362	2017		409	IT188418	Control	32.2262		409	IT228363	Control	31.739
410	YJ229-3	Landrace	34190	2059		410	IT195544	Control	32.148		410	IT234975	Control	30.9181
411	YJ90	Landrace	33967	2023		411	IT195562	Control	32.1003		411	IT238217	Control	31.3147
412	YN154	Landrace	34300	1982		412	Jangheung	Control	33.9986		412	Jinheung-NO_11	Control	30.9162
413	YN161-3	Landrace	33616	1961		413	JPN10	Control	33.9481		413	Juinuni	Control	30.8857
414	YN188-3	Landrace	34163	2017		414	JPN12	Control	33.3541		414	KAERI_590-6	Control	31.0478
415	YN197-1	Landrace	34365	2070		415	JPN16	Control	33.8994		415	Kangwon2-33	Control	30.5244
416	YN213-2	Landrace	34915	2045		416	JPN18	Control	32.2519		416	Kangwon2-4	Control	30.8228
417	You_huang_dou	Landrace	35077	2030		417	JPN23	Control	33.8594		417	Kangwon3-24	Control	29.7769
418	Yu_tae	Landrace	34931	2078		418	JPN24	Control	33.8203		418	Kangwon3-25	Control	30.7789
419	CD-0250	Wild	35230	2131		419	JPN29	Control	33.376		419	Kangwon3-31	Control	30.4776
420	CD-1078	Wild	35390	2250		420	JPN30	Control	33.8785		420	Kangwon5-19	Control	30.8523
421	CD-1094	Wild	32299	2022		421	JPN31	Control	32.3673		421	kangwon5-26	Control	30.9572
422	CD-1123	Wild	36205	2329		422	JPN32	Control	33.4551		422	KAS_102-2	Control	31.1088
423	CD-1125	Wild	32759	2132		423	JPN36	Control	33.6125		423	KAS_205-22	Control	30.5215
424	CD-1148	Wild	39144	2624		424	JPN39	Control	33.5829		424	KAS-100-12	Control	30.8704
425	CD-1156	Wild	37181	2367		425	JPN40	Control	32.9956		425	KAS-100-8-2	Control	30.8867
426	Cheorwon	Wild	37222	2329		426	JPN43	Control	33.9195		426	KAS150-22	Control	30.4128
427	CHN13	Wild	36915	2326		427	JPN46	Control	33.7774		427	KAS-160-5	Control	30.8676
428	CHN20	Wild	35215	2262		428	JPN51	Control	33.2111		428	KAS210-22	Control	30.3518
429	CHN22	Wild	38254	2449		429	JPN56	Control	34.0653		429	KAS241-4	Control	30.7551
430	CHN23	Wild	40486	2679		430	JPN65	Control	33.6001		430	KAS302-19	Control	29.9676
431	CHN25	Wild	39822	2648		431	JPN66	Control	33.3922		431	KAS304-12	Control	30.6798
432	CHN28	Wild	38270	2389		432	JPN70	Control	33.0728		432	KAS331-12	Control	30.9105
433	CHN3	Wild	38925	2591		433	JPN71	Control	33.4485		433	KAS331-13	Control	31.206
434	CHN30	Wild	36850	2320		434	JPN8	Control	32.4169		434	KAS361-2	Control	30.347
435	CHN31	Wild	37959	2399		435	Mungyeong	Control	32.9165		435	KAS380-14	Control	30.675
436	CHN34	Wild	34977	2134		436	PI_339871B	Control	32.7696		436	KAS502-6	Control	30.7217
437	CHN35	Wild	38596	2526		437	PI_342620_A	Control	32.8697		437	KAS505-1	Control	30.7093
438	CHN37	Wild	38293	2418		438	PI_378685	Control	32.353		438	KAS524-4	Control	30.6864
439	CHN38	Wild	37970	2306		439	PI_378691	Control	33.9481		439	KAS531-5	Control	30.7675
440	CHN40	Wild	40307	2566		440	PI_424002	Control	32.967		440	KAS544-2	Control	30.8657
441	CHN41	Wild	36282	2320		441	PI_458537A	Control	34.4801		441	KAS571-23	Control	30.1268
442	CHN42	Wild	39333	2427		442	PI_507822	Control	33.2244		442	KAS574-11	Control	30.7885
443	CHN43	Wild	38318	2421		443	PI_518282	Control	34.9911		443	KAS575-1	Control	29.9981
444	CHN45	Wild	39150	2473		444	PI-378689	Control	33.4828		444	KAS590-6	Control	30.635
445	CHN46	Wild	38021	2399		445	PI378698	Control	33.2397		445	KAS611-1	Control	31.0974
446	CHN49	Wild	40738	2612		446	PI-507800-B	Control	34.2436		446	KAS622-8	Control	30.266
447	CHN54	Wild	38924	2549		447	PI-65549	Control	34.0014		447	KAS625-19	Control	29.9485
448	CHN55	Wild	37653	2504		448	YWS1001	Control	34.1835		448	KAS629-10	Control	31.0707
449	CHN56	Wild	38865	2483		449	YWS1016	Control	31.1698		449	KAS636-21	Control	31.146
450	CHN58	Wild	40627	2683		450	YWS1022	Control	32.9184		450	KAS638-10	Control	30.9477
451	CHN60	Wild	40579	2612		451	YWS1023	Control	32.5742		451	KAS640-12	Control	30.5749
452	CHN64	Wild	38867	2479		452	YWS1026	Control	32.2205		452	KAS640-46	Control	30.2955
453	CHN7	Wild	38495	2440		453	YWS1027	Control	32.1289		453	KAS640-49	Control	30.8495
454	IT_182932	Wild	38142	2388		454	YWS1029	Control	32.4512		454	KAS641-8	Control	30.8323
455	IT162825	Wild	36697	2259		455	YWS1031	Control	33.9376		455	KAS651-37	Control	30.4214
456	IT178480	Wild	37666	2332		456	YWS1034	Control	22.2354		456	KAS660-12	Control	30.5739
457	IT182840	Wild	38133	2341		457	YWS1041	Control	32.8764		457	KAS660-21	Control	30.3489
458	IT182847	Wild	35707	2251		458	YWS1055	Control	33.6668		458	KAS663-8	Control	30.4471
459	IT182848	Wild	37964	2377		459	YWS1064	Control	33.0843		459	Keonol	Control	31.2528
460	IT182864	Wild	36028	2311		460	YWS1089	Control	33.4561		460	KLG_16001	Control	31.7495
461	IT182869	Wild	37737	2450		461	YWS1090	Control	33.4494		461	KLS_808-1	Control	31.351
462	IT182919	Wild	36552	2294		462	YWS1098	Control	32.3273		462	KLS087019	Control	30.7856
463	IT182946	Wild	34223	2182		463	YWS1099	Control	32.0946		463	KLS087062	Control	30.6664
464	IT182968	Wild	34342	2164		464	YWS1100	Control	32.823		464	KLS087160	Control	30.8533
465	IT182976	Wild	36908	2312		465	YWS1113	Control	30.3756		465	KLS105	Control	31.3195
466	IT182993	Wild	35678	2267		466	YWS1114	Control	32.3721		466	KLS-116-1	Control	31.9497
467	IT183036	Wild	35847	2186		467	YWS1120	Control	31.8772		467	KLS117	Control	32.374
468	IT183037	Wild	36332	2383		468	YWS1123	Control	32.1909		468	KLS123-1	Control	30.9782
469	IT183045	Wild	36471	2271		469	YWS1145	Control	33.3236		469	KLS137-1	Control	30.6903
470	IT183105	Wild	36440	2277		470	YWS1150	Control	32.2434		470	KLS419	Control	30.4595
471	IT183115	Wild	35921	2129		471	YWS1155	Control	32.2157		471	KLS606-2	Control	30.7599
472	IT183120	Wild	36231	2261		472	YWS1158	Control	32.5084		472	KLS714-2	Control	31.7962
473	IT184053	Wild	36352	2328		473	YWS1160	Control	32.2853		473	KLS72O-1	Control	31.0173
474	IT184108	Wild	35797	2216		474	YWS1168	Control	33.6163		474	KLS739-2	Control	30.675
475	IT184146	Wild	36703	2275		475	YWS1175	Control	32.5771		475	KLS77013	Control	30.634
476	IT184194	Wild	35199	2195		476	YWS1176	Control	32.9708		476	KLS77048	Control	30.633
477	IT184233	Wild	36075	2140		477	YWS-1178-R	Control	33.8889		477	KLS77114-1	Control	30.3575
478	IT184254	Wild	35599	2234		478	YWS1190	Control	32.4045		478	KLS77131-2	Control	30.8228
479	IT184258	Wild	36571	2271		479	YWS1207	Control	32.2538		479	KLS77170	Control	30.8152
480	IT188367	Wild	35812	2116		480	YWS121	Control	31.6999		480	KLS77196-1	Control	30.4109
481	IT188404	Wild	35548	2198		481	YWS1214	Control	31.0669		481	KLS85044	Control	30.5558
482	IT188418	Wild	36020	2219		482	YWS1216	Control	31.576		482	KLS85109	Control	30.614
483	IT195544	Wild	36025	2306		483	YWS1222	Control	31.9745		483	KLS85250	Control	30.3632
484	IT195562	Wild	35826	2157		484	YWS1225	Control	32.6123		484	KLS86037	Control	31.0068
485	Jangheung	Wild	37966	2306		485	YWS1228	Control	33.8546		485	KLS-86083-R_L1	Control	31.8153
486	JPN10	Wild	38006	2399		486	YWS1229	Control	32.128		486	KLS86094	Control	31.3624
487	JPN12	Wild	37375	2391		487	YWS1230	Control	32.3435		487	KLS86097	Control	31.3929
488	JPN16	Wild	37900	2344		488	YWS1237	Control	32.7306		488	KLS87005	Control	30.5101
489	JPN18	Wild	36117	2289		489	YWS124	Control	33.3932		489	KLS87096	Control	29.6529
490	JPN23	Wild	37862	2348		490	YWS1242	Control	28.9751		490	KLS87113	Control	31.2137
491	JPN24	Wild	37853	2380		491	YWS1243	Control	31.9611		491	KLS87277	Control	31.2289
492	JPN29	Wild	37338	2331		492	YWS1244	Control	32.434		492	KLS87323	Control	30.5749
493	JPN30	Wild	37982	2448		493	YWS1246	Control	31.5722		493	KLS87345	Control	31.3014
494	JPN31	Wild	36233	2284		494	YWS1247	Control	31.2003		494	KLS87348	Control	31.0964
495	JPN32	Wild	37414	2324		495	YWS1263	Control	33.1987		495	KLS87352	Control	30.6435
496	JPN36	Wild	37668	2413		496	YWS1273	Control	32.3997		496	KLS88035	Control	30.3461
497	JPN39	Wild	37646	2422		497	YWS1274	Control	32.4712		497	KLS88046	Control	30.8333
498	JPN40	Wild	36873	2265		498	YWS1284	Control	31.6379		498	KLS88048	Control	30.6569
499	JPN43	Wild	37956	2379		499	YWS1285	Control	33.4961		499	KLS88066	Control	31.1727
500	JPN46	Wild	37798	2370		500	YWS1290	Control	32.9632		500	KLS88068-2	Control	30.7236
501	JPN51	Wild	37252	2418		501	YWS1309	Control	33.2196		501	Kongnamul	Control	31.4215
502	JPN56	Wild	38193	2463		502	YWS1324	Control	32.1118		502	L-B	Control	30.3537
503	JPN65	Wild	37647	2405		503	YWS1328	Control	33.193		503	Meju	Control	30.5768
504	JPN66	Wild	37470	2446		504	YWS-1338-R	Control	32.9746		504	Meju_Jeonbuk	Control	30.7713
505	JPN70	Wild	37048	2359		505	YWS1354	Control	30.7246		505	Meju_Jeonnam	Control	30.9925
506	JPN71	Wild	37297	2214		506	YWS137	Control	32.2519		506	Mote	Control	31.1612
507	JPN8	Wild	36356	2355		507	YWS1376	Control	32.4026		507	Namul	Control	29.9485
508	Mungyeong	Wild	36869	2344		508	YWS139	Control	30.1277		508	Nezumi_Meta	Control	30.3118
509	PI_339871B	Wild	36685	2314		509	YWS14	Control	32.9136		509	No_39_Green	Control	32.0994
510	PI_342620_A	Wild	36808	2332		510	YWS1446	Control	29.8856		510	Nonduleong	Control	30.3966
511	PI_378685	Wild	36224	2290		511	YWS1447	Control	32.0041		511	Oial	Control	30.9953
512	PI_378691	Wild	38038	2431		512	YWS1452	Control	32.231		512	Ol	Control	31.5312
513	PI_424002	Wild	36846	2268		513	YWS1457	Control	33.5019		513	ORD_8139	Control	31.0411
514	PI_458537A	Wild	38634	2469		514	YWS148	Control	32.5628		514	Peking	Control	31.0812
515	PI_507822	Wild	37208	2360		515	YWS1502	Control	32.7477		515	PI_157430	Control	31.0077
516	PI_518282	Wild	39292	2591		516	YWS1507	Control	31.9754		516	PI_159764	Control	31.1498
517	PI-378689	Wild	37420	2301		517	YWS1512	Control	32.5694		517	PI_196175	Control	30.675
518	PI378698	Wild	37148	2284		518	YWS1516	Control	32.1938		518	PI_339982	Control	30.594
519	PI-507800-B	Wild	38353	2436		519	YWS1518	Control	32.763		519	PI_340003	Control	30.5425
520	PI-65549	Wild	38089	2426		520	YWS1528	Control	32.7086		520	PI_399062	Control	30.2107
521	YWS1001	Wild	38291	2437		521	YWS1533	Control	32.0975		521	PI_399079	Control	31.125
522	YWS1016	Wild	34864	2171		522	YWS1540	Control	32.3787		522	PI_399089	Control	30.5139
523	YWS1022	Wild	36832	2305		523	YWS1549	Control	31.7752		523	PI_399100	Control	31.0297
524	YWS1023	Wild	36462	2296		524	YWS1558	Control	32.9994		524	PI_399108	Control	30.3261
525	YWS1026	Wild	36094	2299		525	YWS156	Control	32.395		525	PI_399113	Control	30.6369
526	YWS1027	Wild	36071	2372		526	YWS1562	Control	31.9611		526	PI_399126	Control	30.4176
527	YWS1029	Wild	36342	2305		527	YWS1577	Control	31.9154		527	PI_407736	Control	31.0907
528	YWS1031	Wild	38025	2429		528	YWS1580	Control	33.5114		528	PI_407810	Control	31.2804
529	YWS1034	Wild	24852	1530		529	YWS1582	Control	32.3349		529	PI_458156	Control	30.3451
530	YWS1041	Wild	36768	2285		530	YWS1584	Control	32.0508		530	PI_458184	Control	31.3395
531	YWS1055	Wild	37697	2385		531	YWS1588	Control	33.2845		531	PI_458232	Control	31.2432
532	YWS1064	Wild	37027	2326		532	YWS1592	Control	32.803		532	PI_458260	Control	30.798
533	YWS1089	Wild	37316	2225		533	YWS1598	Control	32.4798		533	PI_458277	Control	30.7875
534	YWS1090	Wild	37417	2333		534	YWS1605	Control	32.1375		534	PI_475824_A	Control	32.0193
535	YWS1098	Wild	36155	2248		535	YWS1607	Control	32.7344		535	PI_556949	Control	32.2376
536	YWS1099	Wild	35959	2296		536	YWS1608	Control	31.2861		536	PI_567317	Control	31.4587
537	YWS1100	Wild	36710	2283		537	YWS1610	Control	32.4264		537	PI_567366_A	Control	32.169
538	YWS1113	Wild	33966	2106		538	YWS1611	Control	32.619		538	PI_567458	Control	32.0422
539	YWS1114	Wild	36238	2284		539	YWS1616	Control	32.1881		539	PI_567519	Control	30.9801
540	YWS1120	Wild	35694	2259		540	YWS1618	Control	31.2442		540	PI_567591	Control	30.6931
541	YWS1123	Wild	36005	2241		541	YWS1620	Control	32.3311		541	PI_567601	Control	32.0021
542	YWS1145	Wild	37362	2410		542	YWS1621	Control	31.0392		542	PI_567660_A	Control	31.9478
543	YWS1150	Wild	36012	2193		543	YWS164	Control	32.0822		543	PI_567759	Control	31.351
544	YWS1155	Wild	36100	2310		544	YWS-17	Control	33.4504		544	PI_567773	Control	31.8601
545	YWS1158	Wild	36387	2290		545	YWS177	Control	32.6009		545	PI_587718	Control	31.7199
546	YWS1160	Wild	36195	2332		546	YWS192	Control	31.7133		546	PI_603174_A	Control	31.3691
547	YWS1168	Wild	37526	2267		547	YWS193	Control	32.2948		547	PI_603176_A	Control	31.1307
548	YWS1175	Wild	36394	2225		548	YWS199	Control	31.8744		548	PI_62203-8	Control	31.2499
549	YWS1176	Wild	36949	2367		549	YWS204	Control	30.3699		549	PI_64698	Control	31.0564
550	YWS-1178-R	Wild	37978	2433		550	YWS219	Control	33.4799		550	PI_72227	Control	31.8534
551	YWS1190	Wild	36346	2358		551	YWS229	Control	32.3072		551	PI_81037	Control	31.2623
552	YWS1207	Wild	36067	2237		552	YWS255	Control	31.9793		552	PI_82218	Control	30.7656
553	YWS121	Wild	35474	2225		553	YWS26	Control	31.9135		553	PI_82246	Control	30.859
554	YWS1214	Wild	34703	2118		554	YWS265	Control	33.7087		554	PI_82555	Control	30.3909
555	YWS1216	Wild	35328	2209		555	YWS276	Control	32.3978		555	PI_83853	Control	30.613
556	YWS1222	Wild	35669	2132		556	YWS294	Control	32.5942		556	PI_84646	Control	30.7036
557	YWS1225	Wild	36386	2180		557	YWS298	Control	31.6856		557	PI_84646-2	Control	31.2041
558	YWS1228	Wild	37890	2381		558	YWS3	Control	30.9114		558	PI_84928	Control	31.4511
559	YWS1229	Wild	35979	2281		559	YWS300	Control	33.4523		559	PI_87002	Control	31.0993
560	YWS1230	Wild	36153	2229		560	YWS303	Control	30.2698		560	PI_87565	Control	31.249
561	YWS1237	Wild	36617	2287		561	YWS304	Control	33.3674		561	PI_87630	Control	31.4444
562	YWS124	Wild	37260	2235		562	YWS308	Control	32.4188		562	PI_87631-1	Control	32.8316
563	YWS1242	Wild	32350	1959		563	YWS311	Control	31.9345		563	PI_87632	Control	30.4481
564	YWS1243	Wild	35678	2155		564	YWS318	Control	30.9706		564	PI_88816-S	Control	30.8123
565	YWS1244	Wild	36295	2276		565	YWS331	Control	32.6953		565	PI_89138	Control	31.2747
566	YWS1246	Wild	35438	2323		566	YWS333	Control	33.846		566	PI_89143	Control	31.3595
567	YWS1247	Wild	34887	2162		567	YWS34	Control	32.2252		567	PI_89154-S	Control	30.123
568	YWS1263	Wild	37192	2371		568	YWS341	Control	32.1776		568	PI_90763	Control	32.5952
569	YWS1273	Wild	36293	2310		569	YWS347	Control	32.251		569	PI_91073	Control	30.7055
570	YWS1274	Wild	36399	2341		570	YWS355	Control	31.7609		570	PI_91725	Control	31.2137
571	YWS1284	Wild	35484	2300		571	YWS361	Control	33.7421		571	PI_96280	Control	30.8476
572	YWS1285	Wild	37500	2367		572	YWS366	Control	32.5094		572	PI_96354	Control	31.1202
573	YWS1290	Wild	36977	2403		573	YWS368	Control	30.736		573	PI_96549	Control	30.9667
574	YWS1309	Wild	37230	2387		574	YWS371	Control	32.1985		574	PI_96786	Control	31.2804
575	YWS1324	Wild	35957	2276		575	YWS39	Control	32.8802		575	PI196168	Control	30.6168
576	YWS1328	Wild	37255	2440		576	YWS393	Control	33.0309		576	PI227159	Control	30.6235
577	YWS-1338-R	Wild	36874	2288		577	YWS-4	Control	33.6735		577	PI339736	Control	31.3395
578	YWS1354	Wild	34387	2161		578	YWS40	Control	31.6932		578	PI-399122	Control	30.5329
579	YWS137	Wild	36133	2305		579	YWS412	Control	33.1968		579	PI407795A	Control	30.0658
580	YWS1376	Wild	36284	2298		580	YWS419	Control	31.7161		580	PI417329	Control	31.1803
581	YWS139	Wild	33615	2015		581	YWS421	Control	33.621		581	PI-458175-C	Control	31.1078
582	YWS14	Wild	36808	2286		582	YWS426	Control	32.1633		582	PI-458269	Control	30.8018
583	YWS1446	Wild	33446	2100		583	YWS427	Control	32.3597		583	PI475812B	Control	31.2604
584	YWS1447	Wild	35827	2259		584	YWS432	Control	32.5465		584	PI475814	Control	31.5626
585	YWS1452	Wild	36139	2333		585	YWS433	Control	32.6486		585	PI54818	Control	30.7932
586	YWS1457	Wild	37528	2389		586	YWS435	Control	31.8744		586	PI60269-2	Control	31.0754
587	YWS148	Wild	36514	2360		587	YWS438	Control	32.4064		587	PI68484-4	Control	30.9019
588	YWS1502	Wild	36666	2318		588	YWS448	Control	32.0593		588	PI68696	Control	31.2604
589	YWS1507	Wild	35782	2244		589	YWS449	Control	32.1175		589	PI80470	Control	31.0478
590	YWS1512	Wild	36488	2327		590	YWS45	Control	32.2052		590	PI82183	Control	31.2537
591	YWS1516	Wild	36095	2328		591	YWS459	Control	32.1576		591	PI82235	Control	30.9505
592	YWS1518	Wild	36690	2326		592	YWS467	Control	33.438		592	PI82278	Control	30.0105
593	YWS1528	Wild	36531	2224		593	YWS471	Control	33.5886		593	PI82291	Control	30.5644
594	YWS1533	Wild	36008	2342		594	YWS474	Control	32.9012		594	PI82295	Control	30.5225
595	YWS1540	Wild	36303	2342		595	YWS476	Control	32.6676		595	PI82544	Control	30.1192
596	YWS1549	Wild	35530	2202		596	YWS477	Control	31.7247		596	PI83868	Control	30.8971
597	YWS1558	Wild	36983	2371		597	YWS479	Control	33.602		597	PI83893	Control	31.0649
598	YWS156	Wild	36290	2312		598	YWS483	Control	32.5198		598	PI84581	Control	30.9925
599	YWS1562	Wild	35698	2175		599	YWS505	Control	32.4073		599	PI84609	Control	32.7668
600	YWS1577	Wild	35714	2239		600	YWS506	Control	29.9256		600	PI84611	Control	32.3873
601	YWS1580	Wild	37634	2485		601	YWS518	Control	31.9182		601	PI84642	Control	30.8171
602	YWS1582	Wild	36156	2241		602	YWS519	Control	32.1862		602	PI84644	Control	30.6226
603	YWS1584	Wild	35781	2164		603	YWS525	Control	33.5219		603	PI84669	Control	29.2744
604	YWS1588	Wild	37261	2350		604	YWS534	Control	32.189		604	PI84669N	Control	30.5158
605	YWS1592	Wild	36741	2335		605	YWS538	Control	33.2158		605	PI84680	Control	30.696
606	YWS1598	Wild	36384	2317		606	YWS55	Control	32.0841		606	PI84734	Control	30.8266
607	YWS1605	Wild	35960	2252		607	YWS555	Control	32.925		607	PI84946-2	Control	31.1288
608	YWS1607	Wild	36628	2294		608	YWS560	Control	32.558		608	PI85089	Control	31.0116
609	YWS1608	Wild	35016	2201		609	YWS565	Control	32.1985		609	PI86490	Control	31.5493
610	YWS1610	Wild	36281	2270		610	YWS574	Control	32.0288		610	PI86904-1	Control	30.7112
611	YWS1611	Wild	36566	2353		611	YWS580	Control	31.3653		611	PI87574	Control	31.0564
612	YWS1616	Wild	36018	2257		612	YWS583	Control	33.4551		612	PI87619-1	Control	30.798
613	YWS1618	Wild	34984	2213		613	YWS586	Control	32.6686		613	PI88306-1	Control	31.3281
614	YWS1620	Wild	36195	2284		614	YWS59	Control	31.3758		614	PI88820	Control	31.2003
615	YWS1621	Wild	34711	2155		615	YWS6	Control	31.2194		615	PI89128	Control	30.9257
616	YWS164	Wild	35895	2245		616	YWS61	Control	31.2518		616	PI91083	Control	31.0669
617	YWS-17	Wild	37490	2405		617	YWS615	Control	33.6029		617	PI92568	Control	30.8857
618	YWS177	Wild	36550	2356		618	YWS-63	Control	32.4522		618	PI93559	Control	30.7246
619	YWS192	Wild	35514	2251		619	YWS64	Control	32.4283		619	PI95853	Control	30.8409
620	YWS193	Wild	36195	2322		620	YWS645	Control	33.1357		620	PI96089-5	Control	29.6491
621	YWS199	Wild	35645	2213		621	YWS649	Control	33.131		621	PI96983	Control	29.9647
622	YWS204	Wild	33941	2087		622	YWS65	Control	32.3463		622	Pu_Ru_Ragi	Control	30.9706
623	YWS219	Wild	37409	2293		623	YWS661	Control	32.4178		623	Pureundogseagi	Control	31.0478
624	YWS229	Wild	36085	2199		624	YWS662	Control	32.4731		624	Qi_si_wa	Control	32.2443
625	YWS255	Wild	35787	2245		625	YWS663	Control	33.1424		625	Ryong_song	Control	31.2728
626	YWS26	Wild	35669	2196		626	YWS669	Control	32.8335		626	Sangjupureun	Control	31.0783
627	YWS265	Wild	37671	2315		627	YWS677	Control	33.7993		627	Seonbi	Control	30.5291
628	YWS276	Wild	36230	2249		628	YWS678	Control	32.5809		628	Seoritae	Control	30.0667
629	YWS294	Wild	36478	2291		629	YWS-68	Control	32.9756		629	Shin2	Control	31.0878
630	YWS298	Wild	35476	2242		630	YWS681	Control	32.5713		630	Si_li_da_dou	Control	31.6275
631	YWS3	Wild	34532	2110		631	YWS689	Control	33.5962		631	SLS_B229-1	Control	30.4052
632	YWS300	Wild	37471	2384		632	YWS709	Control	33.2282		632	SLS_B30-2	Control	31.0945
633	YWS303	Wild	33923	2174		633	YWS712	Control	30.7284		633	SLS90-101	Control	31.453
634	YWS304	Wild	37336	2338		634	YWS726	Control	32.1709		634	SLS90-102	Control	30.8047
635	YWS308	Wild	36244	2241		635	YWS729	Control	32.0956		635	SLS90-146	Control	31.145
636	YWS311	Wild	35832	2337		636	YWS73	Control	32.3187		636	SLSB322-3	Control	29.714
637	YWS318	Wild	34624	2140		637	YWS738	Control	31.6465		637	SLSB397-1	Control	30.2994
638	YWS331	Wild	36609	2316		638	YWS740	Control	31.5331		638	SLSB406-2	Control	30.5768
639	YWS333	Wild	37810	2310		639	YWS742	Control	33.5667		639	SLSB-B-15	Control	29.8684
640	YWS34	Wild	36162	2362		640	YWS75	Control	33.3179		640	SLSB-B-27	Control	30.5005
641	YWS341	Wild	36076	2326		641	YWS751	Control	31.9745		641	SLSJ101-1	Control	30.2727
642	YWS347	Wild	36035	2208		642	YWS761	Control	32.1442		642	SLSJ190-2	Control	30.8066
643	YWS355	Wild	35600	2287		643	YWS765	Control	33.0862		643	Sogcheong	Control	31.2928
644	YWS361	Wild	37782	2391		644	YWS769	Control	32.1394		644	Suigen_Ao	Control	31.4844
645	YWS366	Wild	36352	2254		645	YWS785	Control	33.3884		645	VIR_2962	Control	31.3643
646	YWS368	Wild	34350	2112		646	YWS801	Control	33.9995		646	VIR2980	Control	31.0249
647	YWS371	Wild	35963	2191		647	YWS806	Control	33.5228		647	Well-man	Control	31.2347
648	YWS39	Wild	36758	2271		648	YWS818	Control	33.9881		648	White-soybean	Control	31.3109
649	YWS393	Wild	36874	2229		649	YWS821	Control	32.4283		649	WIR2962	Control	31.1679
650	YWS-4	Wild	37689	2370		650	YWS828	Control	32.3139		650	YB156	Control	30.3451
651	YWS40	Wild	35382	2140		651	YWS837	Control	32.5971		651	YB186-1	Control	30.6864
652	YWS412	Wild	37110	2291		652	YWS844	Control	33.457		652	YB316-3	Control	30.6197
653	YWS419	Wild	35472	2206		653	YWS847	Control	33.9118		653	Yemsol	Control	28.0398
654	YWS421	Wild	37685	2421		654	YWS854	Control	32.9994		654	YJ174-2	Control	30.0314
655	YWS426	Wild	36021	2286		655	YWS856	Control	32.0307		655	YJ217-2	Control	30.838
656	YWS427	Wild	36297	2356		656	YWS867	Control	33.5791		656	YJ229-3	Control	30.634
657	YWS432	Wild	36487	2350		657	YWS870	Control	32.2996		657	YJ90	Control	30.4557
658	YWS433	Wild	36499	2255		658	YWS871	Control	33.5743		658	YN154	Control	30.8123
659	YWS435	Wild	35613	2181		659	YWS876	Control	32.4722		659	YN161-3	Control	30.1802
660	YWS438	Wild	36178	2188		660	YWS878	Control	32.1823		660	YN188-3	Control	30.6483
661	YWS448	Wild	35918	2292		661	YWS88	Control	32.1909		661	YN197-1	Control	30.7904
662	YWS449	Wild	35951	2264		662	YWS885	Control	32.4169		662	YN213-2	Control	31.3386
663	YWS45	Wild	36043	2264		663	YWS891	Control	31.9488		663	You_huang_dou	Control	31.5073
664	YWS459	Wild	35971	2242		664	YWS900	Control	31.4492		664	Yu_tae	Control	31.3224
665	YWS467	Wild	37382	2310		665	YWS908	Control	32.5866
666	YWS471	Wild	37486	2256		666	YWS909	Control	32.4626
667	YWS474	Wild	36854	2345		667	YWS916	Control	31.9545
668	YWS476	Wild	36555	2291		668	YWS923	Control	31.6761
669	YWS477	Wild	35517	2242		669	YWS924	Control	33.6401
670	YWS479	Wild	37551	2307		670	YWS932	Control	33.131
671	YWS483	Wild	36382	2273		671	YWS936	Control	31.4635
672	YWS505	Wild	36349	2358		672	YWS939	Control	32.2538
673	YWS506	Wild	33451	2063		673	YWS941	Control	32.5389
674	YWS518	Wild	35706	2228		674	YWS950	Control	33.7011
675	YWS519	Wild	35910	2151		675	YWS957	Control	32.5599
676	YWS525	Wild	37508	2348		676	YWS959	Control	33.9585
677	YWS534	Wild	36031	2269		677	YWS963	Control	31.2003
678	YWS538	Wild	37143	2304		678	YWS967	Control	33.7135
679	YWS55	Wild	35855	2203		679	YWS97	Control	32.3273
680	YWS555	Wild	36726	2192		680	YWS971	Control	31.7285
681	YWS560	Wild	36539	2390		681	YWS973	Control	32.6257
682	YWS565	Wild	36017	2245		682	YWS975	Control	33.8947
683	YWS574	Wild	35831	2237		683	YWS976	Control	31.9221
684	YWS580	Wild	35224	2326		684	YWS978	Control	32.5685
685	YWS583	Wild	37400	2310		685	YWS979	Control	33.601
686	YWS586	Wild	36492	2227		686	YWS982	Control	32.9413
687	YWS59	Wild	35164	2255		687	YWS985	Control	32.4817
688	YWS6	Wild	34969	2224		688	YWS988	Control	32.3397
689	YWS61	Wild	34920	2141		689	YWS992	Control	31.7342
690	YWS615	Wild	37697	2452		690	YWS996	Control	33.7965
691	YWS-63	Wild	36407	2369
692	YWS64	Wild	36232	2219
693	YWS645	Wild	37153	2398
694	YWS649	Wild	37097	2347
695	YWS65	Wild	36359	2432
696	YWS661	Wild	36212	2210
697	YWS662	Wild	36357	2297
698	YWS663	Wild	37069	2307
699	YWS669	Wild	36708	2270
700	YWS677	Wild	37876	2425
701	YWS678	Wild	36452	2279
702	YWS-68	Wild	37004	2417
703	YWS681	Wild	36430	2267
704	YWS689	Wild	37568	2330
705	YWS709	Wild	37186	2334
706	YWS712	Wild	34336	2106
707	YWS726	Wild	35979	2236
708	YWS729	Wild	35922	2258
709	YWS73	Wild	36085	2187
710	YWS738	Wild	35461	2268
711	YWS740	Wild	35314	2240
712	YWS742	Wild	37614	2407
713	YWS75	Wild	37305	2359
714	YWS751	Wild	35686	2149
715	YWS761	Wild	36017	2302
716	YWS765	Wild	37003	2300
717	YWS769	Wild	35901	2191
718	YWS785	Wild	37334	2314
719	YWS801	Wild	38017	2356
720	YWS806	Wild	37565	2404
721	YWS818	Wild	38022	2373
722	YWS821	Wild	36370	2357
723	YWS828	Wild	36113	2220
724	YWS837	Wild	36425	2235
725	YWS844	Wild	37355	2263
726	YWS847	Wild	37907	2338
727	YWS854	Wild	36996	2384
728	YWS856	Wild	35783	2187
729	YWS867	Wild	37648	2428
730	YWS870	Wild	36246	2368
731	YWS871	Wild	37619	2404
732	YWS876	Wild	36325	2266
733	YWS878	Wild	36025	2270
734	YWS88	Wild	35981	2217
735	YWS885	Wild	36405	2404
736	YWS891	Wild	35843	2333
737	YWS900	Wild	35290	2304
738	YWS908	Wild	36401	2222
739	YWS909	Wild	36248	2199
740	YWS916	Wild	35785	2269
741	YWS923	Wild	35615	2391
742	YWS924	Wild	37827	2543
743	YWS932	Wild	37098	2348
744	YWS936	Wild	35258	2257
745	YWS939	Wild	36083	2253
746	YWS941	Wild	36332	2203
747	YWS950	Wild	37698	2350
748	YWS957	Wild	36354	2203
749	YWS959	Wild	38046	2428
750	YWS963	Wild	34896	2171
751	YWS967	Wild	37758	2397
752	YWS97	Wild	36077	2170
753	YWS971	Wild	35490	2211
754	YWS973	Wild	36570	2350
755	YWS975	Wild	37962	2411
756	YWS976	Wild	35693	2211
757	YWS978	Wild	36406	2246
758	YWS979	Wild	37548	2305
759	YWS982	Wild	36842	2291
760	YWS985	Wild	36254	2185
761	YWS988	Wild	36152	2232
762	YWS992	Wild	35529	2244
763	YWS996	Wild	37799	2351

## Sheet: Supplementary Fig. 2
		Panel A	Panel B
SampleID	Inbreeding_cofficient	Group	Group
19YWS1280	0.43457	Het_G.soja	Het_G.soja
48YWS1178	0.82928	Het_G.soja	Het_G.soja
7402-18	0.96823	Hybrid	Hybrid
7402-29	0.93894	Hybrid	Hybrid
7402-46	0.95535	Hybrid	Hybrid
74052-5	0.90409	Hybrid	Hybrid
74IT104887	0.81283	Het_G.max	Het_G.max
Ajuggali	0.97332	G.max	G.max
Anpyeong	0.97138	G.max	G.max
Babmit	0.97402	G.max	G.max
Back_Tac	0.85398	G.max	G.max
Baec-moc-sa-ryu	0.79959	Het_G.max	Het_G.max
Baegbong	0.97476	G.max	G.max
Baekjung_42	0.97165	G.max	G.max
Baekmo_9	0.97374	G.max	G.max
Bancheongdu	0.97114	G.max	G.max
Bangsa	0.96506	G.max	G.max
Blackhawk	0.97053	G.max	G.max
Boone	0.97265	G.max	G.max
Boseok	0.96977	G.max	G.max
Browngilgun	0.96846	G.max	G.max
Bukwang	0.96849	G.max	G.max
Buyeo	0.64517	G.soja	Het_G.soja
CD-0073	0.9457	Hybrid	Hybrid
CD-0250	0.95011	G.soja	G.soja
CD-1078	0.95604	G.soja	G.soja
CD-1094	0.95324	G.soja	G.soja
CD-1123	0.94269	G.soja	G.soja
CD-1125	0.94532	G.soja	G.soja
CD-1148	0.94587	G.soja	G.soja
CD-1156	0.94621	G.soja	G.soja
CHN13	0.95303	G.soja	G.soja
CHN2	0.95005	Hybrid	Hybrid
CHN20	0.95023	G.soja	G.soja
CHN22	0.89925	G.soja	G.soja
CHN23	0.94479	G.soja	G.soja
CHN25	0.94027	G.soja	G.soja
CHN28	0.95521	G.soja	G.soja
CHN3	0.9434	G.soja	G.soja
CHN30	0.95053	G.soja	G.soja
CHN31	0.95319	G.soja	G.soja
CHN34	0.95444	G.soja	G.soja
CHN35	0.91967	G.soja	G.soja
CHN37	0.95267	G.soja	G.soja
CHN38	0.95171	G.soja	G.soja
CHN40	0.94817	G.soja	G.soja
CHN41	0.94775	G.soja	G.soja
CHN42	0.94788	G.soja	G.soja
CHN43	0.95095	G.soja	G.soja
CHN45	0.94248	G.soja	G.soja
CHN46	0.95247	G.soja	G.soja
CHN49	0.94129	G.soja	G.soja
CHN54	0.95133	G.soja	G.soja
CHN55	0.95778	G.soja	G.soja
CHN56	0.94937	G.soja	G.soja
CHN57	0.96256	Hybrid	Hybrid
CHN58	0.94419	G.soja	G.soja
CHN60	0.94259	G.soja	G.soja
CHN64	0.94783	G.soja	G.soja
CHN7	0.94959	G.soja	G.soja
CNS	0.97372	G.max	G.max
CS_00829	0.96703	G.max	G.max
CS_01964	0.97322	G.max	G.max
CS_02005	0.77139	Het_G.max	Het_G.max
CS_02038	0.86944	G.max	G.max
Cai_dou	0.96699	G.max	G.max
Cheonangun	0.97322	G.max	G.max
Cheongja	0.97953	G.max	G.max
Cheongja3	0.97899	G.max	G.max
Cheongsong-1	0.95971	G.max	G.max
Cheongtae	0.97378	G.max	G.max
Cheorwon	0.95432	G.soja	G.soja
Chonggok	0.97145	G.max	G.max
Cin	0.97189	G.max	G.max
Clark	0.98352	G.max	G.max
Daechu	0.97258	G.max	G.max
Daeheug	0.97103	G.max	G.max
Daepung	0.97775	G.max	G.max
Daewon	0.97461	G.max	G.max
Daeyang	0.97092	G.max	G.max
Danbaeg	0.97517	G.max	G.max
Danmi2	0.96866	G.max	G.max
Dongsan-133	0.97395	G.max	G.max
Doremi	0.97052	G.max	G.max
Dowling	0.97199	G.max	G.max
Fen_dou_16	0.97014	G.max	G.max
Fiskeby	0.96872	G.max	G.max
Fu_yang	0.96743	G.max	G.max
GL2689	0.97034	G.max	G.max
GL_2624_96	0.97125	G.max	G.max
GL_2626_96	0.96843	G.max	G.max
GL_2631_96	0.9644	G.max	G.max
GL_2684_95	0.97093	G.max	G.max
GL_2687_A	0.96873	G.max	G.max
Galchae	0.96826	G.max	G.max
Galmi	0.97278	G.max	G.max
Gangwon-72	0.97426	G.max	G.max
Geomeon	0.97167	G.max	G.max
Geomeunbak	0.97471	G.max	G.max
Geomjeong-1	0.97229	G.max	G.max
Geomjeong-2	0.96615	G.max	G.max
Geomjeong-3	0.96962	G.max	G.max
Geomjeongol	0.9709	G.max	G.max
Giant	0.96924	G.max	G.max
Gyeongsan199754	0.96694	G.max	G.max
Hadaedu	0.97179	G.max	G.max
Haenam-1998-16	0.97349	G.max	G.max
Haman	0.97213	G.max	G.max
Hannam	0.97294	G.max	G.max
Heihokuta	0.97558	G.max	G.max
Heugcheong	0.97052	G.max	G.max
Heugseagyuwoldu	0.97404	G.max	G.max
Hojang	0.97933	G.max	G.max
Horangi	0.97588	G.max	G.max
Hoseo	0.96852	G.max	G.max
Hwangkeum	0.97106	G.max	G.max
Hwinkong	0.90366	G.max	G.max
IT102595	0.97188	G.max	G.max
IT102668	0.97063	G.max	G.max
IT103189	0.97317	G.max	G.max
IT104334	0.97203	G.max	G.max
IT104887	0.81581	Het_G.max	Het_G.max
IT104887A	0.93243	G.max	G.max
IT112859	0.97086	G.max	G.max
IT115870	0.96864	G.max	G.max
IT121464	0.97124	G.max	G.max
IT121504	0.97407	G.max	G.max
IT155162	0.9724	G.max	G.max
IT162825	0.94725	G.soja	G.soja
IT177322	0.97168	G.max	G.max
IT177327	0.97409	G.max	G.max
IT177337	0.86034	G.max	G.max
IT177388	0.9689	G.max	G.max
IT177413	0.97099	G.max	G.max
IT177513	0.97279	G.max	G.max
IT177518	0.9701	G.max	G.max
IT177528	0.97155	G.max	G.max
IT177627	0.97229	G.max	G.max
IT177793	0.97154	G.max	G.max
IT177951	0.96927	G.max	G.max
IT177955	0.94223	G.max	G.max
IT178024	0.97221	G.max	G.max
IT178037	0.96489	G.max	G.max
IT178480	0.94592	G.soja	G.soja
IT180313	0.97394	G.max	G.max
IT180422	0.97062	G.max	G.max
IT182840	0.94874	G.soja	G.soja
IT182847	0.95208	G.soja	G.soja
IT182848	0.95024	G.soja	G.soja
IT182864	0.95301	G.soja	G.soja
IT182869	0.94789	G.soja	G.soja
IT182919	0.95382	G.soja	G.soja
IT182946	0.95182	G.soja	G.soja
IT182968	0.95621	G.soja	G.soja
IT182976	0.95314	G.soja	G.soja
IT182993	0.95285	G.soja	G.soja
IT183036	0.95426	G.soja	G.soja
IT183037	0.95872	G.soja	G.soja
IT183045	0.95403	G.soja	G.soja
IT183105	0.95489	G.soja	G.soja
IT183115	0.95415	G.soja	G.soja
IT183120	0.95245	G.soja	G.soja
IT184053	0.95448	G.soja	G.soja
IT184108	0.95295	G.soja	G.soja
IT184146	0.95462	G.soja	G.soja
IT184194	0.93388	G.soja	G.soja
IT184233	0.95354	G.soja	G.soja
IT184254	0.95467	G.soja	G.soja
IT184258	0.95356	G.soja	G.soja
IT188353	0.03208	Het_G.soja	Het_G.soja
IT188367	0.95286	G.soja	G.soja
IT188404	0.95394	G.soja	G.soja
IT188418	0.95294	G.soja	G.soja
IT195544	0.94462	G.soja	G.soja
IT195562	0.8462	G.soja	G.soja
IT208844	0.97432	G.max	G.max
IT220684	0.97137	G.max	G.max
IT224436	0.97338	G.max	G.max
IT224873	0.96861	G.max	G.max
IT224875	0.84803	G.max	G.max
IT228363	0.97042	G.max	G.max
IT234975	0.97288	G.max	G.max
IT238217	0.973	G.max	G.max
IT_182932	0.94506	G.soja	G.soja
Iksan10	0.9695	G.max	G.max
Ilpumgeomjeong	0.96907	G.max	G.max
JPN10	0.95517	G.soja	G.soja
JPN12	0.95834	G.soja	G.soja
JPN16	0.95467	G.soja	G.soja
JPN18	0.95961	G.soja	G.soja
JPN21	0.56477	Het_G.soja	Het_G.soja
JPN23	0.95182	G.soja	G.soja
JPN24	0.95882	G.soja	G.soja
JPN29	0.95747	G.soja	G.soja
JPN30	0.95722	G.soja	G.soja
JPN31	0.9576	G.soja	G.soja
JPN32	0.95808	G.soja	G.soja
JPN36	0.95128	G.soja	G.soja
JPN38	0.95716	Hybrid	Hybrid
JPN39	0.95523	G.soja	G.soja
JPN40	0.95817	G.soja	G.soja
JPN43	0.95709	G.soja	G.soja
JPN46	0.95705	G.soja	G.soja
JPN51	0.9546	G.soja	G.soja
JPN56	0.95356	G.soja	G.soja
JPN62	-0.01583	Het_G.soja	Het_G.soja
JPN65	0.95782	G.soja	G.soja
JPN66	0.95123	G.soja	G.soja
JPN70	0.92102	G.soja	G.soja
JPN71	0.95553	G.soja	G.soja
JPN8	0.95793	G.soja	G.soja
Jangheung	0.95258	G.soja	G.soja
Jecheon	0.07271	Het_G.soja	Het_G.soja
Jinheung-NO_11	0.97184	G.max	G.max
Josaengseori	0.97001	G.max	G.max
Juinuni	0.97152	G.max	G.max
KAERI_590-6	0.97168	G.max	G.max
KAS-100-12	0.97276	G.max	G.max
KAS-100-8-2	0.97206	G.max	G.max
KAS-160-5	0.97177	G.max	G.max
KAS150-22	0.97235	G.max	G.max
KAS183-2	0.84588	Het_G.max	Het_G.max
KAS210-22	0.88352	G.max	G.max
KAS241-4	0.97494	G.max	G.max
KAS302-19	0.97164	G.max	G.max
KAS304-12	0.92947	G.max	G.max
KAS331-12	0.96825	G.max	G.max
KAS331-13	0.97017	G.max	G.max
KAS351-20	0.61163	Het_G.max	Het_G.max
KAS351-20R	0.73095	Het_G.max	Het_G.max
KAS361-2	0.96503	G.max	G.max
KAS380-14	0.97049	G.max	G.max
KAS502-6	0.97418	G.max	G.max
KAS505-1	0.96918	G.max	G.max
KAS524-4	0.97435	G.max	G.max
KAS531-5	0.97112	G.max	G.max
KAS544-2	0.97099	G.max	G.max
KAS571-23	0.90511	G.max	G.max
KAS574-11	0.9667	G.max	G.max
KAS575-1	0.97326	G.max	G.max
KAS590-6	0.97324	G.max	G.max
KAS611-1	0.96966	G.max	G.max
KAS622-8	0.86306	G.max	G.max
KAS625-19	0.97178	G.max	G.max
KAS629-10	0.97245	G.max	G.max
KAS636-21	0.97386	G.max	G.max
KAS638-10	0.96977	G.max	G.max
KAS640-12	0.97126	G.max	G.max
KAS640-46	0.97523	G.max	G.max
KAS640-49	0.97352	G.max	G.max
KAS641-8	0.97357	G.max	G.max
KAS651-37	0.97441	G.max	G.max
KAS660-12	0.97325	G.max	G.max
KAS660-21	0.97031	G.max	G.max
KAS663-8	0.93043	G.max	G.max
KAS_102-2	0.96043	G.max	G.max
KAS_205-22	0.97347	G.max	G.max
KLG_16001	0.96545	G.max	G.max
KLS-101-2-R_L1	0.57054	Het_G.max	Het_G.max
KLS-116-1	0.96389	G.max	G.max
KLS-86083-R_L1	0.96478	G.max	G.max
KLS087019	0.96893	G.max	G.max
KLS087062	0.91695	G.max	G.max
KLS087160	0.96989	G.max	G.max
KLS101-2	0.4703	Het_G.max	Het_G.max
KLS101-2A	0.47058	Het_G.max	Het_G.max
KLS105	0.97077	G.max	G.max
KLS117	0.96336	G.max	G.max
KLS123-1	0.97	G.max	G.max
KLS137-1	0.97432	G.max	G.max
KLS419	0.97592	G.max	G.max
KLS606-2	0.97366	G.max	G.max
KLS714-2	0.96589	G.max	G.max
KLS72O-1	0.97091	G.max	G.max
KLS739-2	0.97415	G.max	G.max
KLS77013	0.97316	G.max	G.max
KLS77048	0.97362	G.max	G.max
KLS77114-1	0.97037	G.max	G.max
KLS77131-2	0.96737	G.max	G.max
KLS77170	0.96713	G.max	G.max
KLS77196-1	0.97297	G.max	G.max
KLS85044	0.97417	G.max	G.max
KLS85109	0.97437	G.max	G.max
KLS85250	0.97551	G.max	G.max
KLS86037	0.97275	G.max	G.max
KLS86083	0.49579	Het_G.max	Het_G.max
KLS86094	0.96968	G.max	G.max
KLS86097	0.97311	G.max	G.max
KLS87005	0.97312	G.max	G.max
KLS87096	0.95713	G.max	G.max
KLS87113	0.96722	G.max	G.max
KLS87277	0.97045	G.max	G.max
KLS87323	0.97407	G.max	G.max
KLS87345	0.97212	G.max	G.max
KLS87348	0.9727	G.max	G.max
KLS87352	0.97131	G.max	G.max
KLS88035	0.97499	G.max	G.max
KLS88046	0.97397	G.max	G.max
KLS88048	0.97419	G.max	G.max
KLS88066	0.97422	G.max	G.max
KLS88068-2	0.97424	G.max	G.max
KLS_808-1	0.97169	G.max	G.max
Kangwon2-33	0.96411	G.max	G.max
Kangwon2-4	0.97387	G.max	G.max
Kangwon3-24	0.97337	G.max	G.max
Kangwon3-25	0.97009	G.max	G.max
Kangwon3-31	0.97417	G.max	G.max
Kangwon5-19	0.97102	G.max	G.max
Kantou_44	0.97178	G.max	G.max
Keonol	0.96927	G.max	G.max
Kershaw	0.97241	G.max	G.max
Keumkangdaelib	0.97095	G.max	G.max
Kongnamul	0.96901	G.max	G.max
Kwangan	0.97331	G.max	G.max
KwangkyoV2	0.96393	G.max	G.max
L-B	0.97373	G.max	G.max
L62-667	0.97316	G.max	G.max
Lindarin_63	0.97646	G.max	G.max
Lindou_9	0.9681	G.max	G.max
Manpung	0.97666	G.max	G.max
Marshall	0.97542	G.max	G.max
Meju	0.97022	G.max	G.max
Meju_Jeonbuk	0.97145	G.max	G.max
Meju_Jeonnam	0.97119	G.max	G.max
Milyang12	0.97704	G.max	G.max
Milyang206	0.9765	G.max	G.max
Milyang_26	0.97942	G.max	G.max
Mote	0.97171	G.max	G.max
Mungyeong	0.95262	G.soja	G.soja
Myeongjunamul	0.97548	G.max	G.max
Nampung	0.97949	G.max	G.max
Namul	0.97331	G.max	G.max
Nezumi_Meta	0.97023	G.max	G.max
No_39_Green	0.96984	G.max	G.max
Nokwon	0.96716	G.max	G.max
Nonduleong	0.95338	G.max	G.max
Nonglim73	0.97169	G.max	G.max
ORD_8139	0.97035	G.max	G.max
OT89-06	0.9756	G.max	G.max
OT94-51	0.96914	G.max	G.max
Ogden	0.97138	G.max	G.max
Oial	0.97333	G.max	G.max
Ol	0.96949	G.max	G.max
PI-378689	0.95453	G.soja	G.soja
PI-399122	0.97195	G.max	G.max
PI-458175-C	0.9607	G.max	G.max
PI-458269	0.97201	G.max	G.max
PI-507800-B	0.95215	G.soja	G.soja
PI-65549	0.95324	G.soja	G.soja
PI196168	0.97324	G.max	G.max
PI227159	0.97574	G.max	G.max
PI339736	0.967	G.max	G.max
PI378698	0.95822	G.soja	G.soja
PI407795A	0.9711	G.max	G.max
PI417329	0.97253	G.max	G.max
PI475812B	0.96834	G.max	G.max
PI475814	0.97058	G.max	G.max
PI54818	0.97081	G.max	G.max
PI60269-2	0.97144	G.max	G.max
PI68484-4	0.97047	G.max	G.max
PI68696	0.86537	G.max	G.max
PI80470	0.90128	G.max	G.max
PI82183	0.96943	G.max	G.max
PI82235	0.97266	G.max	G.max
PI82278	0.84054	G.max	G.max
PI82291	0.97463	G.max	G.max
PI82295	0.97194	G.max	G.max
PI82544	0.8986	G.max	G.max
PI83868	0.97294	G.max	G.max
PI83893	0.97127	G.max	G.max
PI84581	0.97466	G.max	G.max
PI84609	0.96511	G.max	G.max
PI84611	0.96779	G.max	G.max
PI84642	0.9708	G.max	G.max
PI84644	0.97379	G.max	G.max
PI84669	0.97898	G.max	G.max
PI84669N	0.97044	G.max	G.max
PI84680	0.96866	G.max	G.max
PI84734	0.97122	G.max	G.max
PI84946-2	0.97027	G.max	G.max
PI85089	0.97134	G.max	G.max
PI86490	0.97058	G.max	G.max
PI86904-1	0.9739	G.max	G.max
PI87574	0.97297	G.max	G.max
PI87619-1	0.97155	G.max	G.max
PI88306-1	0.96761	G.max	G.max
PI88820	0.9719	G.max	G.max
PI89128	0.97169	G.max	G.max
PI91083	0.97076	G.max	G.max
PI92568	0.97062	G.max	G.max
PI93559	0.9725	G.max	G.max
PI95853	0.97272	G.max	G.max
PI96089-5	0.97343	G.max	G.max
PI96983	0.96844	G.max	G.max
PI97150	0.65103	Het_G.max	Het_G.max
PI_157430	0.97176	G.max	G.max
PI_159764	0.97412	G.max	G.max
PI_171434	0.66686	Het_G.max	Het_G.max
PI_196175	0.97337	G.max	G.max
PI_339871B	0.95302	G.soja	G.soja
PI_339982	0.97389	G.max	G.max
PI_340003	0.9729	G.max	G.max
PI_342620_A	0.95687	G.soja	G.soja
PI_378685	0.95763	G.soja	G.soja
PI_378691	0.95148	G.soja	G.soja
PI_391597	0.95018	G.max	G.max
PI_399062	0.97346	G.max	G.max
PI_399079	0.97239	G.max	G.max
PI_399089	0.97348	G.max	G.max
PI_399100	0.96959	G.max	G.max
PI_399108	0.97644	G.max	G.max
PI_399113	0.97385	G.max	G.max
PI_399126	0.97295	G.max	G.max
PI_407736	0.93627	G.max	G.max
PI_407810	0.96951	G.max	G.max
PI_424002	0.95198	G.soja	G.soja
PI_458156	0.97379	G.max	G.max
PI_458184	0.9707	G.max	G.max
PI_458209	0.59677	Het_G.max	Het_G.max
PI_458232	0.97235	G.max	G.max
PI_458260	0.97223	G.max	G.max
PI_458277	0.97039	G.max	G.max
PI_458537A	0.94326	G.soja	G.soja
PI_475824_A	0.96792	G.max	G.max
PI_507822	0.95273	G.soja	G.soja
PI_518282	0.93774	G.soja	G.soja
PI_556949	0.96804	G.max	G.max
PI_567317	0.97082	G.max	G.max
PI_567366_A	0.96826	G.max	G.max
PI_567458	0.96484	G.max	G.max
PI_567519	0.97163	G.max	G.max
PI_567591	0.97373	G.max	G.max
PI_567601	0.97179	G.max	G.max
PI_567660_A	0.84044	G.max	G.max
PI_567759	0.97015	G.max	G.max
PI_567773	0.97009	G.max	G.max
PI_587718	0.97205	G.max	G.max
PI_603174_A	0.97044	G.max	G.max
PI_603176_A	0.9725	G.max	G.max
PI_62203-8	0.97052	G.max	G.max
PI_64698	0.9738	G.max	G.max
PI_72227	0.96888	G.max	G.max
PI_81037	0.97062	G.max	G.max
PI_82218	0.9734	G.max	G.max
PI_82246	0.9731	G.max	G.max
PI_82555	0.90589	G.max	G.max
PI_83853	0.97332	G.max	G.max
PI_84646	0.97181	G.max	G.max
PI_84646-2	0.97438	G.max	G.max
PI_84928	0.9713	G.max	G.max
PI_86982	0.71965	Het_G.max	Het_G.max
PI_87002	0.97375	G.max	G.max
PI_87565	0.97087	G.max	G.max
PI_87630	0.9718	G.max	G.max
PI_87631-1	0.96554	G.max	G.max
PI_87632	0.89348	G.max	G.max
PI_88816-S	0.97234	G.max	G.max
PI_89138	0.97245	G.max	G.max
PI_89143	0.96702	G.max	G.max
PI_89154-S	0.97593	G.max	G.max
PI_90763	0.96498	G.max	G.max
PI_91073	0.97483	G.max	G.max
PI_91725	0.97066	G.max	G.max
PI_96280	0.97367	G.max	G.max
PI_96354	0.97274	G.max	G.max
PI_96549	0.97159	G.max	G.max
PI_96786	0.93947	G.max	G.max
Paldonamul	0.97368	G.max	G.max
Peking	0.95934	G.max	G.max
Pu_Ru_Ragi	0.97256	G.max	G.max
Pungwon	0.96075	G.max	G.max
Pureun	0.97866	G.max	G.max
Pureun-3	0.98081	G.max	G.max
Pureundogseagi	0.97208	G.max	G.max
Qi_si_wa	0.96681	G.max	G.max
RAIKO	0.97266	G.max	G.max
Ryong_song	0.97156	G.max	G.max
Ryumuo	0.74105	Het_G.max	Het_G.max
SLS90-101	0.9692	G.max	G.max
SLS90-102	0.97102	G.max	G.max
SLS90-146	0.87285	G.max	G.max
SLSB-B-15	0.94944	G.max	G.max
SLSB-B-27	0.95768	G.max	G.max
SLSB322-3	0.90756	G.max	G.max
SLSB397-1	0.97122	G.max	G.max
SLSB406-2	0.9726	G.max	G.max
SLSJ101-1	0.97273	G.max	G.max
SLSJ190-2	0.96913	G.max	G.max
SLS_B229-1	0.97097	G.max	G.max
SLS_B30-2	0.97338	G.max	G.max
Saebyeol	0.97212	G.max	G.max
Saedanbaek	0.97467	G.max	G.max
Saline	0.97968	G.max	G.max
Sangjupureun	0.97058	G.max	G.max
Savoy	0.97352	G.max	G.max
Seonbi	0.97348	G.max	G.max
Seoritae	0.84633	G.max	G.max
Shin2	0.97167	G.max	G.max
Shinhwa	0.97111	G.max	G.max
Si_li_da_dou	0.9687	G.max	G.max
Sinpaldal	0.97508	G.max	G.max
Sinpaldal2	0.97746	G.max	G.max
Sinrok	0.96844	G.max	G.max
Socheong	0.96691	G.max	G.max
Socheong2	0.97473	G.max	G.max
Sogcheong	0.97326	G.max	G.max
Soheung2	0.97058	G.max	G.max
Soho	0.97361	G.max	G.max
Sohwang	0.96461	G.max	G.max
Somyeongnamul	0.97063	G.max	G.max
Sowon	0.9689	G.max	G.max
Sowon2010	0.97336	G.max	G.max
Sugae_30	0.97039	G.max	G.max
Sugae_42	0.96905	G.max	G.max
Sugae_43	0.97268	G.max	G.max
Suigen_Ao	0.96951	G.max	G.max
Suwon103	0.97306	G.max	G.max
Suwon116	0.91892	G.max	G.max
Suwon98	0.9003	G.max	G.max
Suwon_2	0.9702	G.max	G.max
Taekwang	0.97188	G.max	G.max
Uram	0.97718	G.max	G.max
VIR2980	0.96837	G.max	G.max
VIR_2962	0.96815	G.max	G.max
VIR_2977	0.84517	Het_G.max	Het_G.max
VIR_2978	0.7284	Het_G.max	Het_G.max
WIR2962	0.97084	G.max	G.max
WIR2987	0.65591	Het_G.max	Het_G.max
Well-man	0.9707	G.max	G.max
White-soybean	0.97031	G.max	G.max
Williams_82K	0.97904	G.max	G.max
Wonhwang	0.97298	G.max	G.max
X1000A	0.97723	G.max	G.max
YB156	0.97112	G.max	G.max
YB186-1	0.9019	G.max	G.max
YB316-3	0.97041	G.max	G.max
YJ174-2	0.89123	G.max	G.max
YJ217-2	0.97327	G.max	G.max
YJ229-3	0.89102	G.max	G.max
YJ87	0.77471	Het_G.max	Het_G.max
YJ90	0.97517	G.max	G.max
YN154	0.96539	G.max	G.max
YN161-3	0.95909	G.max	G.max
YN188-3	0.9736	G.max	G.max
YN197-1	0.96901	G.max	G.max
YN213-1	0.64662	Het_G.max	Het_G.max
YN213-2	0.96948	G.max	G.max
YWS-1006-R_L1	0.62882	G.soja	Het_G.soja
YWS-1009-R_L1	0.52131	Het_G.soja	Het_G.soja
YWS-104887	0.83066	Het_G.max	Het_G.max
YWS-1178-R	0.95176	G.soja	G.soja
YWS-1206-R	0.18647	Het_G.soja	Het_G.soja
YWS-125	0.96322	Hybrid	Hybrid
YWS-1280-R	0.48104	Het_G.soja	Het_G.soja
YWS-1282-R	0.60904	Het_G.soja	Het_G.soja
YWS-1338-R	0.86922	G.soja	G.soja
YWS-16	0.96018	Hybrid	Hybrid
YWS-17	0.91733	G.soja	G.soja
YWS-4	0.94931	G.soja	G.soja
YWS-63	0.9334	G.soja	G.soja
YWS-633-R	0.62479	Het_G.soja	Het_G.soja
YWS-68	0.91184	G.soja	G.soja
YWS-74	0.96894	Hybrid	Hybrid
YWS1001	0.94849	G.soja	G.soja
YWS1006	0.51774	Het_G.soja	Het_G.soja
YWS1009	0.5349	Het_G.soja	Het_G.soja
YWS1015	0.04015	Het_G.soja	Het_G.soja
YWS1016	0.9358	G.soja	G.soja
YWS1018	0.00239	Het_G.soja	Het_G.soja
YWS1022	0.95398	G.soja	G.soja
YWS1023	0.95528	G.soja	G.soja
YWS1026	0.95476	G.soja	G.soja
YWS1027	0.95585	G.soja	G.soja
YWS1029	0.95656	G.soja	G.soja
YWS1031	0.94995	G.soja	G.soja
YWS1034	0.94049	G.soja	G.soja
YWS1041	0.95421	G.soja	G.soja
YWS1055	0.83658	G.soja	G.soja
YWS106	0.96604	Hybrid	Hybrid
YWS1064	0.86258	G.soja	G.soja
YWS1089	0.95277	G.soja	G.soja
YWS1090	0.9446	G.soja	G.soja
YWS1098	0.95196	G.soja	G.soja
YWS1099	0.9557	G.soja	G.soja
YWS1100	0.95533	G.soja	G.soja
YWS1113	0.83247	G.soja	G.soja
YWS1114	0.95432	G.soja	G.soja
YWS1120	0.95506	G.soja	G.soja
YWS1123	0.95556	G.soja	G.soja
YWS1145	0.89484	G.soja	G.soja
YWS1150	0.95628	G.soja	G.soja
YWS1155	0.95316	G.soja	G.soja
YWS1158	0.95292	G.soja	G.soja
YWS1160	0.9565	G.soja	G.soja
YWS1168	0.90322	G.soja	G.soja
YWS1175	0.9568	G.soja	G.soja
YWS1176	0.95462	G.soja	G.soja
YWS1178	0.80219	Het_G.soja	Het_G.soja
YWS1190	0.95517	G.soja	G.soja
YWS1206	0.09275	Het_G.soja	Het_G.soja
YWS1207	0.95355	G.soja	G.soja
YWS121	0.92806	G.soja	G.soja
YWS1214	0.95319	G.soja	G.soja
YWS1216	0.95517	G.soja	G.soja
YWS1222	0.95566	G.soja	G.soja
YWS1225	0.9559	G.soja	G.soja
YWS1228	0.94885	G.soja	G.soja
YWS1229	0.95624	G.soja	G.soja
YWS1230	0.95595	G.soja	G.soja
YWS1237	0.85352	G.soja	G.soja
YWS124	0.95057	G.soja	G.soja
YWS1242	0.96744	G.soja	G.soja
YWS1243	0.9559	G.soja	G.soja
YWS1244	0.9552	G.soja	G.soja
YWS1246	0.95332	G.soja	G.soja
YWS1247	0.88366	G.soja	G.soja
YWS1263	0.83647	G.soja	G.soja
YWS1270	0.89501	Hybrid	Hybrid
YWS1273	0.95113	G.soja	G.soja
YWS1274	0.95564	G.soja	G.soja
YWS1280	0.63876	G.soja	Het_G.soja
YWS1282	0.58367	Het_G.soja	Het_G.soja
YWS1284	0.95405	G.soja	G.soja
YWS1285	0.84086	G.soja	G.soja
YWS1290	0.9523	G.soja	G.soja
YWS1309	0.94878	G.soja	G.soja
YWS1324	0.95534	G.soja	G.soja
YWS1328	0.95409	G.soja	G.soja
YWS1338	0.71698	Het_G.soja	Het_G.soja
YWS1354	0.9537	G.soja	G.soja
YWS1356	0.46438	Het_G.soja	Het_G.soja
YWS136-1	0.96317	Hybrid	Hybrid
YWS137	0.95888	G.soja	G.soja
YWS1376	0.94001	G.soja	G.soja
YWS139	0.96046	G.soja	G.soja
YWS14	0.95103	G.soja	G.soja
YWS1446	0.93177	G.soja	G.soja
YWS1447	0.9549	G.soja	G.soja
YWS1452	0.95287	G.soja	G.soja
YWS1457	0.94896	G.soja	G.soja
YWS1462	0.59025	G.soja	Het_G.soja
YWS1462R	0.55553	Het_G.soja	Het_G.soja
YWS148	0.95414	G.soja	G.soja
YWS1502	0.95139	G.soja	G.soja
YWS1507	0.95387	G.soja	G.soja
YWS1512	0.95484	G.soja	G.soja
YWS1513	0.5196	Het_G.soja	Het_G.soja
YWS1516	0.95352	G.soja	G.soja
YWS1518	0.953	G.soja	G.soja
YWS1528	0.95368	G.soja	G.soja
YWS1533	0.9535	G.soja	G.soja
YWS1540	0.95722	G.soja	G.soja
YWS1541	0.55715	G.soja	Het_G.soja
YWS1541R	0.56348	Het_G.soja	Het_G.soja
YWS1549	0.95375	G.soja	G.soja
YWS1553	0.49079	Het_G.soja	Het_G.soja
YWS1558	0.92926	G.soja	G.soja
YWS156	0.95142	G.soja	G.soja
YWS1562	0.9532	G.soja	G.soja
YWS1577	0.95417	G.soja	G.soja
YWS1580	0.94862	G.soja	G.soja
YWS1582	0.95426	G.soja	G.soja
YWS1584	0.95585	G.soja	G.soja
YWS1588	0.95391	G.soja	G.soja
YWS1592	0.9541	G.soja	G.soja
YWS1598	0.95487	G.soja	G.soja
YWS1601	0.47091	Het_G.soja	Het_G.soja
YWS1605	0.95354	G.soja	G.soja
YWS1607	0.95385	G.soja	G.soja
YWS1608	0.95483	G.soja	G.soja
YWS1610	0.95604	G.soja	G.soja
YWS1611	0.95562	G.soja	G.soja
YWS1616	0.95626	G.soja	G.soja
YWS1618	0.95438	G.soja	G.soja
YWS1620	0.95172	G.soja	G.soja
YWS1621	0.92414	G.soja	G.soja
YWS164	0.91254	G.soja	G.soja
YWS177	0.95425	G.soja	G.soja
YWS189	0.75219	G.soja	Het_G.soja
YWS192	0.91225	G.soja	G.soja
YWS193	0.93043	G.soja	G.soja
YWS199	0.88796	G.soja	G.soja
YWS204	0.96652	G.soja	G.soja
YWS219	0.94933	G.soja	G.soja
YWS229	0.95581	G.soja	G.soja
YWS255	0.95473	G.soja	G.soja
YWS26	0.95574	G.soja	G.soja
YWS263	0.52424	Het_G.soja	Het_G.soja
YWS265	0.95117	G.soja	G.soja
YWS269	0.96444	Hybrid	Hybrid
YWS276	0.95531	G.soja	G.soja
YWS294	0.95371	G.soja	G.soja
YWS298	0.91209	G.soja	G.soja
YWS3	0.96247	G.soja	G.soja
YWS300	0.95084	G.soja	G.soja
YWS303	0.96359	G.soja	G.soja
YWS304	0.94956	G.soja	G.soja
YWS308	0.95161	G.soja	G.soja
YWS311	0.93279	G.soja	G.soja
YWS318	0.90774	G.soja	G.soja
YWS330	0.44129	Het_G.soja	Het_G.soja
YWS331	0.95318	G.soja	G.soja
YWS333	0.95129	G.soja	G.soja
YWS34	0.95609	G.soja	G.soja
YWS341	0.95131	G.soja	G.soja
YWS347	0.95384	G.soja	G.soja
YWS355	0.95413	G.soja	G.soja
YWS361	0.95068	G.soja	G.soja
YWS366	0.95629	G.soja	G.soja
YWS368	0.95297	G.soja	G.soja
YWS371	0.95609	G.soja	G.soja
YWS387	0.67812	G.soja	Het_G.soja
YWS39	0.95327	G.soja	G.soja
YWS393	0.95039	G.soja	G.soja
YWS40	0.95717	G.soja	G.soja
YWS405	0.534	Het_G.soja	Het_G.soja
YWS411	0.38852	Het_G.soja	Het_G.soja
YWS412	0.9532	G.soja	G.soja
YWS419	0.95419	G.soja	G.soja
YWS421	0.94972	G.soja	G.soja
YWS426	0.95212	G.soja	G.soja
YWS427	0.91312	G.soja	G.soja
YWS432	0.95685	G.soja	G.soja
YWS433	0.95403	G.soja	G.soja
YWS435	0.95259	G.soja	G.soja
YWS438	0.9534	G.soja	G.soja
YWS448	0.95339	G.soja	G.soja
YWS449	0.95317	G.soja	G.soja
YWS45	0.95252	G.soja	G.soja
YWS459	0.95492	G.soja	G.soja
YWS467	0.95009	G.soja	G.soja
YWS468	0.4776	Het_G.soja	Het_G.soja
YWS471	0.95371	G.soja	G.soja
YWS473	0.41469	Het_G.soja	Het_G.soja
YWS474	0.95471	G.soja	G.soja
YWS476	0.95378	G.soja	G.soja
YWS477	0.95414	G.soja	G.soja
YWS479	0.95275	G.soja	G.soja
YWS481	0.26519	Het_G.soja	Het_G.soja
YWS481R	0.09607	Het_G.soja	Het_G.soja
YWS483	0.95514	G.soja	G.soja
YWS486	0.53857	Het_G.soja	Het_G.soja
YWS486R	0.52469	Het_G.soja	Het_G.soja
YWS5	0.02247	Het_G.soja	Het_G.soja
YWS505	0.95183	G.soja	G.soja
YWS506	0.89469	G.soja	G.soja
YWS511	0.46585	Het_G.soja	Het_G.soja
YWS518	0.95319	G.soja	G.soja
YWS519	0.95581	G.soja	G.soja
YWS525	0.92937	G.soja	G.soja
YWS534	0.95566	G.soja	G.soja
YWS538	0.86972	G.soja	G.soja
YWS55	0.95457	G.soja	G.soja
YWS555	0.95313	G.soja	G.soja
YWS560	0.95672	G.soja	G.soja
YWS565	0.92697	G.soja	G.soja
YWS574	0.93128	G.soja	G.soja
YWS580	0.95503	G.soja	G.soja
YWS583	0.95019	G.soja	G.soja
YWS586	0.95358	G.soja	G.soja
YWS59	0.88473	G.soja	G.soja
YWS6	0.92251	G.soja	G.soja
YWS61	0.95644	G.soja	G.soja
YWS615	0.86979	G.soja	G.soja
YWS633	0.46034	Het_G.soja	Het_G.soja
YWS64	0.95273	G.soja	G.soja
YWS645	0.95689	G.soja	G.soja
YWS649	0.94727	G.soja	G.soja
YWS65	0.92945	G.soja	G.soja
YWS66	0.43785	Het_G.soja	Het_G.soja
YWS661	0.95502	G.soja	G.soja
YWS662	0.95563	G.soja	G.soja
YWS663	0.9532	G.soja	G.soja
YWS669	0.89592	G.soja	G.soja
YWS67	0.9621	Hybrid	Hybrid
YWS677	0.95203	G.soja	G.soja
YWS678	0.95724	G.soja	G.soja
YWS681	0.95339	G.soja	G.soja
YWS689	0.95185	G.soja	G.soja
YWS70	0.55266	Het_G.soja	Het_G.soja
YWS709	0.95033	G.soja	G.soja
YWS712	0.9552	G.soja	G.soja
YWS726	0.95516	G.soja	G.soja
YWS729	0.94536	G.soja	G.soja
YWS73	0.95378	G.soja	G.soja
YWS738	0.90987	G.soja	G.soja
YWS74	0.97	Hybrid	Hybrid
YWS740	0.95311	G.soja	G.soja
YWS742	0.95174	G.soja	G.soja
YWS75	0.95184	G.soja	G.soja
YWS751	0.95431	G.soja	G.soja
YWS761	0.95465	G.soja	G.soja
YWS765	0.9531	G.soja	G.soja
YWS769	0.95383	G.soja	G.soja
YWS785	0.95106	G.soja	G.soja
YWS801	0.94639	G.soja	G.soja
YWS806	0.95201	G.soja	G.soja
YWS818	0.94976	G.soja	G.soja
YWS821	0.95439	G.soja	G.soja
YWS828	0.95395	G.soja	G.soja
YWS83	0.67231	G.soja	Het_G.soja
YWS837	0.95748	G.soja	G.soja
YWS843	0.44616	Het_G.soja	Het_G.soja
YWS844	0.95435	G.soja	G.soja
YWS847	0.9517	G.soja	G.soja
YWS854	0.94962	G.soja	G.soja
YWS856	0.96023	G.soja	G.soja
YWS867	0.94977	G.soja	G.soja
YWS870	0.95434	G.soja	G.soja
YWS871	0.95109	G.soja	G.soja
YWS876	0.88789	G.soja	G.soja
YWS878	0.95745	G.soja	G.soja
YWS88	0.95547	G.soja	G.soja
YWS885	0.95379	G.soja	G.soja
YWS891	0.95576	G.soja	G.soja
YWS900	0.89471	G.soja	G.soja
YWS908	0.95719	G.soja	G.soja
YWS909	0.95703	G.soja	G.soja
YWS91	0.92576	Hybrid	Hybrid
YWS916	0.95432	G.soja	G.soja
YWS923	0.93307	G.soja	G.soja
YWS924	0.95142	G.soja	G.soja
YWS932	0.95091	G.soja	G.soja
YWS934	0.43086	Het_G.soja	Het_G.soja
YWS936	0.95296	G.soja	G.soja
YWS939	0.95209	G.soja	G.soja
YWS941	0.95388	G.soja	G.soja
YWS944	0.01677	Het_G.soja	Het_G.soja
YWS944R	0.02225	Het_G.soja	Het_G.soja
YWS950	0.95334	G.soja	G.soja
YWS957	0.95534	G.soja	G.soja
YWS959	0.95079	G.soja	G.soja
YWS963	0.95361	G.soja	G.soja
YWS967	0.95281	G.soja	G.soja
YWS97	0.95323	G.soja	G.soja
YWS971	0.9529	G.soja	G.soja
YWS973	0.95348	G.soja	G.soja
YWS975	0.95056	G.soja	G.soja
YWS976	0.9546	G.soja	G.soja
YWS978	0.9546	G.soja	G.soja
YWS979	0.94872	G.soja	G.soja
YWS982	0.94017	G.soja	G.soja
YWS985	0.9391	G.soja	G.soja
YWS988	0.95464	G.soja	G.soja
YWS992	0.95624	G.soja	G.soja
YWS996	0.92647	G.soja	G.soja
Yemsol	0.9728	G.max	G.max
Yonpoong	0.97462	G.max	G.max
York	0.97322	G.max	G.max
You_huang_dou	0.97049	G.max	G.max
Youkwoo16	0.96303	G.max	G.max
Yu_tae	0.97019	G.max	G.max
kangwon5-26	0.97274	G.max	G.max
kwangkyo	0.96836	G.max	G.max
seonam	0.96773	G.max	G.max

## Sheet: Supplementary Fig. 6
Number	SampleID	Species	Percent
1	Geomeon	G.max	97.35
2	GL_2624_96	G.max	99.79
3	L-B	G.max	97.78
4	KLS739-2	G.max	98.13
5	PI91083	G.max	99.13
6	SLSJ190-2	G.max	99.34
7	Pu_Ru_Ragi	G.max	99.75
8	PI_399100	G.max	99.5
9	Yemsol	G.max	94.72
10	GL2689	G.max	99.44
11	SLS90-102	G.max	98.93
12	IT208844	G.max	75.48
13	KLS87096	G.max	95.67
14	KLS87113	G.max	97.33
15	VIR2980	G.max	99.02
16	PI_340003	G.max	98.22
17	KAS241-4	G.max	99.23
18	Hadaedu	G.max	85.16
19	KAS590-6	G.max	98.49
20	PI_567773	G.max	99.68
21	KAS640-12	G.max	98.24
22	PI_603176_A	G.max	99.77
23	Geomjeong-2	G.max	96.9
24	IT177528	G.max	99.48
25	GL_2626_96	G.max	98.51
26	IT220684	G.max	99.8
27	YN213-2	G.max	99.72
28	PI84680	G.max	98.97
29	KAERI_590-6	G.max	98.65
30	Ryong_song	G.max	99.63
31	KLS86094	G.max	99.54
32	PI_91073	G.max	99.16
33	IT177322	G.max	99.55
34	KAS574-11	G.max	96.78
35	PI89128	G.max	98.65
36	VIR_2962	G.max	99.07
37	Qi_si_wa	G.max	76.01
38	IT177413	G.max	99.06
39	PI_603174_A	G.max	97.54
40	You_huang_dou	G.max	98.91
41	PI88306-1	G.max	99.6
42	Ol	G.max	99.81
43	KLS77114-1	G.max	97.92
44	PI_159764	G.max	99.2
45	PI-458175-C	G.max	97.33
46	PI_96280	G.max	98.35
47	Fen_dou_16	G.max	98.85
48	PI_567759	G.max	97.28
49	Sangjupureun	G.max	99.83
50	KLS-86083-R_L1	G.max	97.39
51	PI339736	G.max	97.83
52	KLS714-2	G.max	99.51
53	PI84669N	G.max	98.91
54	Cai_dou	G.max	98.43
55	Kongnamul	G.max	99.74
56	IT177793	G.max	96.76
57	Browngilgun	G.max	99.26
58	PI_84646-2	G.max	99.6
59	IT224873	G.max	98.3
60	YN154	G.max	96.9
61	KLS087019	G.max	98.37
62	PI80470	G.max	89.38
63	SLSB-B-27	G.max	97.03
64	PI_587718	G.max	99.44
65	PI_407810	G.max	99.76
66	IT180313	G.max	99.56
67	PI_96354	G.max	98.55
68	KAS-100-12	G.max	98.57
69	PI_64698	G.max	98.89
70	WIR2962	G.max	98.74
71	Baegbong	G.max	94.95
72	IT238217	G.max	98.32
73	PI86490	G.max	98.66
74	IT104334	G.max	97.47
75	KLS85044	G.max	96.78
76	KLS-116-1	G.max	97.35
77	PI84669	G.max	92.58
78	Geomjeong-3	G.max	97.23
79	PI_89143	G.max	99.49
80	Cheongsong-1	G.max	96.39
81	KLS87277	G.max	99.23
82	Mote	G.max	99.59
83	KLS77196-1	G.max	98.33
84	PI475814	G.max	98.65
85	PI_87631-1	G.max	99.73
86	GL_2687_A	G.max	99.09
87	KLS87352	G.max	98.56
88	PI_475824_A	G.max	98.84
89	PI_91725	G.max	99.57
90	Cin	G.max	99.04
91	IT177951	G.max	99.29
92	KAS-100-8-2	G.max	98.96
93	Gyeongsan199754	G.max	97.91
94	KLS87323	G.max	97.39
95	PI_567317	G.max	99.3
96	GL_2631_96	G.max	99.67
97	PI_72227	G.max	99.79
98	IT180422	G.max	99.63
99	IT112859	G.max	97.09
100	KLS88066	G.max	99.14
101	Fu_yang	G.max	99.83
102	GL_2684_95	G.max	98.47
103	KLS77170	G.max	97.8
104	KLS105	G.max	98.84
105	CS_00829	G.max	99.65
106	YN188-3	G.max	98.54
107	IT224436	G.max	99.05
108	PI93559	G.max	99.23
109	Kangwon5-19	G.max	98.29
110	KAS150-22	G.max	97.88
111	PI83868	G.max	99.59
112	KLS77131-2	G.max	97.52
113	PI_567458	G.max	99.72
114	PI84734	G.max	98.39
115	KLS117	G.max	97.49
116	PI_82246	G.max	98.56
117	KAS611-1	G.max	97.38
118	PI_567366_A	G.max	99.29
119	PI_96786	G.max	96.94
120	PI_399079	G.max	99.17
121	PI_567601	G.max	99.04
122	PI_87565	G.max	99.36
123	KLG_16001	G.max	99.3
124	KLS87348	G.max	99.34
125	PI_88816-S	G.max	99.29
126	PI_82218	G.max	99.06
127	PI475812B	G.max	98.74
128	White-soybean	G.max	77.44
129	Kangwon2-33	G.max	95.33
130	PI_87630	G.max	99.75
131	PI_90763	G.max	99.44
132	PI_399108	G.max	98.04
133	Nezumi_Meta	G.max	97.66
134	PI87619-1	G.max	98.83
135	PI_458232	G.max	99.78
136	IT178024	G.max	97.96
137	Kangwon2-4	G.max	99.32
138	Namul	G.max	97.26
139	IT177518	G.max	99.06
140	PI82295	G.max	84.15
141	Heugcheong	G.max	97.58
142	KAS640-49	G.max	98.3
143	PI_399126	G.max	97.35
144	KAS524-4	G.max	99.27
145	CNS	G.max	99.21
146	PI_89138	G.max	99.21
147	Giant	G.max	99.47
148	KLS88068-2	G.max	98.58
149	IT234975	G.max	98.95
150	KAS_102-2	G.max	97.69
151	PI_62203-8	G.max	98.67
152	IT228363	G.max	99.17
153	PI_96549	G.max	99.65
154	KAS531-5	G.max	97.47
155	Well-man	G.max	99.59
156	KAS575-1	G.max	97.46
157	PI_339982	G.max	98.59
158	Nonduleong	G.max	96.08
159	kangwon5-26	G.max	76.81
160	KAS636-21	G.max	99
161	Kangwon3-25	G.max	99.1
162	Seoritae	G.max	93.21
163	PI54818	G.max	98.88
164	PI68484-4	G.max	99.14
165	PI92568	G.max	98.7
166	IT177627	G.max	98.43
167	PI_196175	G.max	98.58
168	KAS380-14	G.max	97.41
169	KLS606-2	G.max	98.6
170	PI407795A	G.max	97.22
171	Suigen_Ao	G.max	99.47
172	Cheonangun	G.max	99.21
173	KAS505-1	G.max	97.34
174	PI83893	G.max	99.51
175	No_39_Green	G.max	99.65
176	IT177327	G.max	99.3
177	IT121504	G.max	95.75
178	ORD_8139	G.max	99.46
179	YJ90	G.max	98.52
180	PI_458277	G.max	98.42
181	PI-458269	G.max	98.74
182	SLS_B30-2	G.max	99.56
183	PI_84646	G.max	98.94
184	PI_458260	G.max	98.24
185	KLS86037	G.max	99.3
186	KAS651-37	G.max	98.28
187	IT177388	G.max	96.46
188	Babmit	G.max	98.02
189	IT155162	G.max	96.57
190	KAS660-12	G.max	98.29
191	SLSB406-2	G.max	98.46
192	PI84946-2	G.max	98.79
193	YN161-3	G.max	97.03
194	Geomeunbak	G.max	96.78
195	Pureundogseagi	G.max	99.12
196	IT177513	G.max	97.97
197	PI84642	G.max	98.2
198	Shin2	G.max	99.48
199	KAS331-12	G.max	96.94
200	Daechu	G.max	99.39
201	PI82291	G.max	98.56
202	KLS419	G.max	98.92
203	PI_87002	G.max	99.09
204	IT102595	G.max	99.22
205	PI417329	G.max	99.47
206	Gangwon-72	G.max	98.4
207	Si_li_da_dou	G.max	99.42
208	KAS641-8	G.max	99.57
209	PI60269-2	G.max	97.39
210	Oial	G.max	99.43
211	Juinuni	G.max	98.68
212	PI87574	G.max	98.92
213	PI_556949	G.max	98.53
214	IT115870	G.max	99.66
215	PI_567591	G.max	98.19
216	Ajuggali	G.max	99.36
217	PI_157430	G.max	99.59
218	PI84609	G.max	99.08
219	PI227159	G.max	99.2
220	KLS87005	G.max	98.24
221	YB316-3	G.max	97.08
222	PI_567519	G.max	72.14
223	PI_458184	G.max	98.86
224	KLS85250	G.max	97.11
225	KLS137-1	G.max	99.34
226	Chonggok	G.max	98.8
227	YJ217-2	G.max	99.23
228	PI84644	G.max	97.93
229	SLS_B229-1	G.max	98.34
230	PI_89154-S	G.max	97.11
231	Kangwon3-24	G.max	86.16
232	PI85089	G.max	78.72
233	KLS88048	G.max	97.71
234	PI84611	G.max	98.53
235	KLS87345	G.max	99.39
236	KAS502-6	G.max	98.63
237	PI196168	G.max	98.6
238	Kangwon3-31	G.max	98.17
239	PI_81037	G.max	99.09
240	Meju_Jeonnam	G.max	86.29
241	Jinheung-NO_11	G.max	98.6
242	PI84581	G.max	98.41
243	CS_01964	G.max	99.14
244	PI86904-1	G.max	98
245	PI88820	G.max	98.47
246	KAS625-19	G.max	95.6
247	IT178037	G.max	99.05
248	PI96089-5	G.max	96.33
249	KAS629-10	G.max	99.24
250	Yu_tae	G.max	99.29
251	PI82235	G.max	99.12
252	Baekmo_9	G.max	97.88
253	PI_399089	G.max	97.39
254	KLS72O-1	G.max	99.1
255	KLS123-1	G.max	97.47
256	PI_399062	G.max	97.05
257	Heugseagyuwoldu	G.max	97.34
258	KAS_205-22	G.max	98.26
259	Keonol	G.max	97.06
260	KAS660-21	G.max	95.3
261	PI_399113	G.max	98.39
262	Horangi	G.max	98.58
263	KLS77048	G.max	96.69
264	PI_458156	G.max	97.11
265	SLSJ101-1	G.max	94.77
266	KLS88046	G.max	97.72
267	Heihokuta	G.max	97.97
268	Sogcheong	G.max	98.97
269	IT121464	G.max	94.95
270	KAS640-46	G.max	97.16
271	KLS_808-1	G.max	98.29
272	KAS638-10	G.max	96.17
273	Cheongtae	G.max	85.05
274	Suwon_2	G.max	99.7
275	Nonglim73	G.max	99.48
276	Boone	G.max	99.33
277	Socheong	G.max	92.62
278	Sugae_43	G.max	99.47
279	Suwon103	G.max	99.43
280	Taekwang	G.max	95.9
281	Ogden	G.max	98.49
282	Hoseo	G.max	97.26
283	Daewon	G.max	96.3
284	Shinhwa	G.max	96.55
285	Dowling	G.max	99.76
286	Soho	G.max	98.09
287	Lindou_9	G.max	75.9
288	Saedanbaek	G.max	98.54
289	Williams_82K	G.max	94.92
290	Bangsa	G.max	77.64
291	Cheongja3	G.max	92.72
292	Wonhwang	G.max	98.37
293	Yonpoong	G.max	97.1
294	Daeheug	G.max	97.43
295	Soheung2	G.max	98.72
296	Sowon2010	G.max	99.44
297	Iksan10	G.max	92.69
298	Ilpumgeomjeong	G.max	95.97
299	Dongsan-133	G.max	97.82
300	Marshall	G.max	98.16
301	Uram	G.max	96.39
302	Nokwon	G.max	96.42
303	Paldonamul	G.max	97.43
304	seonam	G.max	98.17
305	Pungwon	G.max	91.49
306	Lindarin_63	G.max	99.13
307	Sowon	G.max	98.98
308	Myeongjunamul	G.max	98.59
309	Cheongja	G.max	92.21
310	Saline	G.max	99.28
311	OT89-06	G.max	99.2
312	Nampung	G.max	98.42
313	Galchae	G.max	97.4
314	Socheong2	G.max	95.42
315	Kantou_44	G.max	99.67
316	Manpung	G.max	97.87
317	Sinpaldal	G.max	94.28
318	Hannam	G.max	97.29
319	PI_391597	G.max	96.79
320	Blackhawk	G.max	95.88
321	Milyang_26	G.max	98.69
322	Bukwang	G.max	96.82
323	York	G.max	96.55
324	Danbaeg	G.max	94.5
325	Kershaw	G.max	99.47
326	Clark	G.max	99.68
327	Youkwoo16	G.max	91.34
328	Savoy	G.max	98.11
329	Milyang206	G.max	99.47
330	Fiskeby	G.max	96.6
331	Kwangan	G.max	95.21
332	Keumkangdaelib	G.max	99.4
333	kwangkyo	G.max	99.34
334	Somyeongnamul	G.max	95.41
335	Pureun-3	G.max	98.22
336	KwangkyoV2	G.max	97.83
337	Daepung	G.max	94.31
338	Hwangkeum	G.max	99.28
339	Anpyeong	G.max	97.17
340	Boseok	G.max	97.19
341	Doremi	G.max	96.6
342	Pureun	G.max	98.96
343	Josaengseori	G.max	97.47
344	OT94-51	G.max	92.36
345	Sugae_42	G.max	98.84
346	Sugae_30	G.max	98.9
347	Saebyeol	G.max	97.4
348	RAIKO	G.max	98.34
349	Sohwang	G.max	96.19
350	Sinrok	G.max	96.3
351	L62-667	G.max	96.49
352	Danmi2	G.max	96.62
353	Daeyang	G.max	96.34
354	7402-46	Hybrid	87.65
355	JPN38	Hybrid	98.76
356	CD-0073	Hybrid	96.94
357	YWS269	Hybrid	96.59
358	YWS-16	Hybrid	96.7
359	74052-5	Hybrid	95.2
360	CHN2	Hybrid	95.19
361	YWS-125	Hybrid	96.09
362	YWS106	Hybrid	97.08
363	YWS67	Hybrid	87.01
364	YWS-74	Hybrid	96.12
365	YWS74	Hybrid	64.19
366	Jangheung	G.soja	69.14
367	YWS432	G.soja	96.99
368	IT_182932	G.soja	99.59
369	IT178480	G.soja	99.48
370	Cheorwon	G.soja	98.57
371	JPN40	G.soja	98.31
372	JPN43	G.soja	98.61
373	CHN28	G.soja	98.84
374	YWS916	G.soja	96.4
375	CHN38	G.soja	98.37
376	YWS586	G.soja	97.5
377	JPN46	G.soja	98.61
378	IT182848	G.soja	99.37
379	CD-1094	G.soja	90.73
380	JPN36	G.soja	97.91
381	CHN7	G.soja	97.91
382	PI-378689	G.soja	97.57
383	YWS950	G.soja	98.91
384	YWS1031	G.soja	98.12
385	CHN30	G.soja	96.94
386	YWS177	G.soja	97.75
387	JPN56	G.soja	99.24
388	YWS459	G.soja	96.25
389	YWS483	G.soja	96.72
390	PI_378685	G.soja	96.78
391	IT162825	G.soja	98.75
392	YWS1214	G.soja	93.27
393	YWS560	G.soja	96.89
394	CHN41	G.soja	93.17
395	YWS1099	G.soja	95.75
396	YWS1023	G.soja	97.3
397	YWS204	G.soja	90.05
398	JPN66	G.soja	97.25
399	YWS645	G.soja	97.31
400	CHN46	G.soja	99.16
401	YWS712	G.soja	94.37
402	YWS1176	G.soja	97.99
403	CHN42	G.soja	97.66
404	YWS199	G.soja	93.42
405	JPN39	G.soja	98.67
406	CD-1148	G.soja	97.39
407	YWS34	G.soja	97.3
408	YWS137	G.soja	96.42
409	YWS1022	G.soja	97.47
410	YWS661	G.soja	96.14
411	PI378698	G.soja	98.73
412	CHN31	G.soja	97.86
413	YWS474	G.soja	97.62
414	YWS124	G.soja	98.59
415	CHN49	G.soja	98.42
416	YWS1273	G.soja	97.13
417	IT184108	G.soja	95.91
418	YWS828	G.soja	96.95
419	JPN31	G.soja	98.07
420	YWS479	G.soja	98.76
421	YWS1580	G.soja	97.61
422	CHN13	G.soja	94.99
423	YWS1100	G.soja	97.45
424	YWS1207	G.soja	96.84
425	JPN10	G.soja	98.48
426	CD-1078	G.soja	96.29
427	JPN30	G.soja	98.7
428	YWS669	G.soja	94.76
429	YWS1026	G.soja	97.28
430	YWS1222	G.soja	96.34
431	JPN51	G.soja	98.09
432	PI_424002	G.soja	96.89
433	YWS854	G.soja	95.75
434	CHN56	G.soja	68.01
435	CHN23	G.soja	98.7
436	YWS821	G.soja	96.36
437	YWS1610	G.soja	96.1
438	YWS1616	G.soja	96.27
439	YWS957	G.soja	96.62
440	YWS26	G.soja	96.05
441	PI_342620_A	G.soja	66.91
442	IT184053	G.soja	97.28
443	IT183037	G.soja	97.13
444	CHN20	G.soja	94.12
445	YWS1216	G.soja	95.57
446	YWS729	G.soja	95.77
447	JPN65	G.soja	98.54
448	IT182976	G.soja	97.57
449	YWS449	G.soja	97.06
450	YWS1584	G.soja	96.41
451	YWS1027	G.soja	95.97
452	YWS924	G.soja	98.02
453	JPN16	G.soja	98.53
454	YWS1324	G.soja	96.28
455	IT183045	G.soja	97.04
456	JPN24	G.soja	98.85
457	CHN3	G.soja	97.81
458	CHN64	G.soja	98.6
459	YWS1158	G.soja	96.94
460	YWS565	G.soja	95.55
461	YWS1274	G.soja	96.93
462	PI-65549	G.soja	98.56
463	CHN37	G.soja	98.73
464	JPN12	G.soja	97.82
465	YWS1175	G.soja	96.27
466	IT182840	G.soja	99.22
467	YWS900	G.soja	94.11
468	YWS1029	G.soja	96.21
469	JPN29	G.soja	98.08
470	YWS936	G.soja	67.31
471	CD-1125	G.soja	89.99
472	YWS837	G.soja	96.66
473	YWS121	G.soja	95.13
474	YWS1016	G.soja	93.51
475	PI-507800-B	G.soja	98.83
476	YWS534	G.soja	96.52
477	CD-1156	G.soja	96.02
478	YWS65	G.soja	95.41
479	CHN58	G.soja	97.15
480	YWS1123	G.soja	96.68
481	YWS1354	G.soja	68.21
482	IT182946	G.soja	94.34
483	CHN43	G.soja	98.49
484	IT184233	G.soja	96.51
485	YWS923	G.soja	94.04
486	YWS867	G.soja	96.87
487	YWS662	G.soja	94.92
488	YWS1588	G.soja	98.2
489	CHN35	G.soja	96.09
490	CHN54	G.soja	93.98
491	YWS421	G.soja	96.4
492	YWS477	G.soja	94.72
493	YWS878	G.soja	96.11
494	YWS1290	G.soja	96.28
495	YWS1618	G.soja	71.97
496	YWS265	G.soja	97.93
497	CHN40	G.soja	98.97
498	IT184254	G.soja	95.75
499	YWS276	G.soja	96.2
500	YWS963	G.soja	94.59
501	PI_339871B	G.soja	97.73
502	IT182993	G.soja	96.11
503	CHN60	G.soja	97.43
504	IT183120	G.soja	96.77
505	YWS433	G.soja	97.24
506	YWS347	G.soja	96.98
507	IT182847	G.soja	95.33
508	CD-1123	G.soja	93.73
509	IT184258	G.soja	96.16
510	CHN45	G.soja	95.95
511	YWS1549	G.soja	95.96
512	CHN25	G.soja	98.04
513	CD-0250	G.soja	95.71
514	YWS1620	G.soja	96.13
515	IT182968	G.soja	95.25
516	YWS649	G.soja	96.59
517	YWS992	G.soja	68.77
518	YWS1577	G.soja	95.64
519	YWS885	G.soja	95.49
520	IT184194	G.soja	93.18
521	YWS438	G.soja	96.18
522	YWS519	G.soja	95.78
523	YWS1540	G.soja	96.42
524	CHN34	G.soja	92.3
525	YWS891	G.soja	96.04
526	YWS1229	G.soja	95.98
527	YWS1562	G.soja	96.36
528	YWS1512	G.soja	96.05
529	YWS1120	G.soja	95.55
530	YWS518	G.soja	94.82
531	YWS806	G.soja	97.63
532	IT182919	G.soja	96.39
533	IT188367	G.soja	95.04
534	IT183036	G.soja	95.58
535	YWS1605	G.soja	96.18
536	CHN22	G.soja	97.15
537	YWS761	G.soja	95.81
538	YWS1284	G.soja	95.9
539	YWS1598	G.soja	96.67
540	IT182864	G.soja	96.2
541	JPN32	G.soja	98.85
542	IT184146	G.soja	97.57
543	YWS505	G.soja	94.62
544	IT183115	G.soja	95.73
545	YWS751	G.soja	95.67
546	JPN18	G.soja	96.06
547	YWS982	G.soja	96.56
548	IT183105	G.soja	96.19
549	YWS1190	G.soja	96.35
550	YWS1507	G.soja	96.26
551	YWS1114	G.soja	95.77
552	YWS1592	G.soja	96.32
553	YWS55	G.soja	96.29
554	YWS580	G.soja	95.33
555	YWS740	G.soja	95.12
556	YWS681	G.soja	94.71
557	YWS1098	G.soja	95.64
558	YWS908	G.soja	95.37
559	YWS294	G.soja	96.71
560	YWS1328	G.soja	96.41
561	YWS1247	G.soja	79.02
562	IT195544	G.soja	94.73
563	YWS939	G.soja	68.26
564	YWS1608	G.soja	93.53
565	YWS229	G.soja	95.82
566	YWS435	G.soja	95.55
567	YWS1447	G.soja	95.85
568	YWS366	G.soja	96.47
569	YWS1230	G.soja	96.61
570	YWS1376	G.soja	94.53
571	YWS678	G.soja	95.21
572	YWS64	G.soja	95.54
573	YWS255	G.soja	95.15
574	YWS941	G.soja	96.63
575	YWS1518	G.soja	96.53
576	YWS801	G.soja	97.89
577	YWS1041	G.soja	96.81
578	YWS959	G.soja	96.48
579	YWS308	G.soja	96.48
580	YWS988	G.soja	95.78
581	YWS61	G.soja	93.71
582	YWS331	G.soja	96.35
583	YWS341	G.soja	95.94
584	YWS1611	G.soja	96.1
585	YWS1150	G.soja	95.35
586	YWS1160	G.soja	95.56
587	YWS355	G.soja	95.04
588	YWS677	G.soja	95.81
589	YWS368	G.soja	93.41
590	YWS726	G.soja	95.37
591	YWS1155	G.soja	95.49
592	YWS1533	G.soja	68.73
593	YWS1607	G.soja	96.57
594	YWS1225	G.soja	95.14
595	YWS785	G.soja	96.81
596	YWS909	G.soja	95.02
597	YWS139	G.soja	86.82
598	YWS769	G.soja	95.15
599	YWS419	G.soja	94.42
600	YWS1502	G.soja	96.83
601	KAS663-8	G.max	87.75
602	IT177955	G.max	95.32
603	YB186-1	G.max	89.47
604	KLS86097	G.max	89.53
605	KLS77013	G.max	89.91
606	IT177337	G.max	94.15
607	PI_87632	G.max	91.14
608	PI_407736	G.max	94.22
609	KAS304-12	G.max	93.62
610	Suwon116	G.max	92.75
611	JPN70	G.soja	92.3
612	YWS73	G.soja	92.71
613	YWS164	G.soja	92.53
614	YWS192	G.soja	92.31
615	YWS996	G.soja	93.93
616	YWS985	G.soja	90.85
617	YWS427	G.soja	93.93
618	YWS193	G.soja	92.6
619	YWS1237	G.soja	94.31
620	YWS876	G.soja	92.37
621	IT195562	G.soja	91.95
622	YWS1168	G.soja	92.21

## Sheet: Supplementary Fig. 11
Supplementary Fig. 11A			Nonsynonymous and 2 < GERP < 4	Synonymous and 2 < GERP < 4	Nosynonymous and GERP > 4	Synonymous and GERP > 4		Supplementary Fig. 11B			Nonsynonymous and 2 < GERP < 4	Synonymous and 2 < GERP < 4	Nosynonymous and GERP > 4	Synonymous and GERP > 4
Number	SampleID	Group	Burden	Burden	Burden	Burden		Number	SampleID	Group	Burden	Burden	Burden	Burden
1	Anpyeong	Improved	20383	13394	13859	3452		1	Anpyeong	Improved	1183	722	818	194
2	Bangsa	Improved	19655	13053	13373	3306		2	Bangsa	Improved	1214	747	805	189
3	Blackhawk	Improved	19853	13122	13720	3397		3	Blackhawk	Improved	1195	733	830	199
4	Boone	Improved	20375	13503	13972	3512		4	Boone	Improved	1172	726	834	202
5	Boseok	Improved	20767	13663	14047	3491		5	Boseok	Improved	1228	739	842	198
6	Bukwang	Improved	20561	13460	14073	3432		6	Bukwang	Improved	1227	740	834	192
7	Cheongja	Improved	19161	12658	12915	3270		7	Cheongja	Improved	1147	679	785	176
8	Cheongja3	Improved	19219	12873	13189	3331		8	Cheongja3	Improved	1122	695	804	190
9	Clark	Improved	20107	13483	13842	3404		9	Clark	Improved	1186	738	856	216
10	Daeheug	Improved	20583	13721	13911	3496		10	Daeheug	Improved	1206	722	841	208
11	Daepung	Improved	19799	12955	13452	3238		11	Daepung	Improved	1164	694	785	194
12	Daewon	Improved	20000	13310	13435	3377		12	Daewon	Improved	1198	700	826	190
13	Daeyang	Improved	20491	13428	14016	3449		13	Daeyang	Improved	1206	726	843	211
14	Danbaeg	Improved	19455	12822	13361	3292		14	Danbaeg	Improved	1232	717	811	206
15	Danmi2	Improved	20744	13422	13962	3459		15	Danmi2	Improved	1240	730	844	208
16	Dongsan-133	Improved	20429	13525	13720	3426		16	Dongsan-133	Improved	1186	714	811	194
17	Doremi	Improved	20318	13358	13962	3447		17	Doremi	Improved	1195	734	836	198
18	Dowling	Improved	20845	13885	14100	3549		18	Dowling	Improved	1230	756	832	208
19	Fiskeby	Improved	20392	13454	13941	3416		19	Fiskeby	Improved	1205	734	822	202
20	Galchae	Improved	20471	13479	13767	3511		20	Galchae	Improved	1219	714	821	207
21	Hannam	Improved	20466	13791	13908	3503		21	Hannam	Improved	1216	721	821	206
22	Hojang	Improved	19774	13336	13469	3438		22	Hojang	Improved	1199	712	826	210
23	Hoseo	Improved	20859	13823	13975	3469		23	Hoseo	Improved	1257	714	844	194
24	Hwangkeum	Improved	20344	13570	13721	3475		24	Hwangkeum	Improved	1243	727	864	201
25	Iksan10	Improved	19122	12583	12791	3188		25	Iksan10	Improved	1137	679	754	174
26	Ilpumgeomjeong	Improved	19444	12919	13242	3246		26	Ilpumgeomjeong	Improved	1113	694	788	182
27	Josaengseori	Improved	20598	13412	13892	3453		27	Josaengseori	Improved	1207	726	807	189
28	Kantou_44	Improved	20914	13664	14041	3525		28	Kantou_44	Improved	1228	726	817	204
29	Kershaw	Improved	20752	13808	14106	3543		29	Kershaw	Improved	1209	744	834	204
30	Keumkangdaelib	Improved	20784	13672	14050	3493		30	Keumkangdaelib	Improved	1236	722	844	201
31	Kwangan	Improved	20218	13073	13631	3368		31	Kwangan	Improved	1240	753	835	202
32	kwangkyo	Improved	20949	13737	14244	3588		32	kwangkyo	Improved	1215	726	864	204
33	KwangkyoV2	Improved	20270	13171	13814	3424		33	KwangkyoV2	Improved	1183	701	841	197
34	L62-667	Improved	20274	13472	13932	3456		34	L62-667	Improved	1200	735	824	210
35	Lindarin_63	Improved	20311	13521	13864	3479		35	Lindarin_63	Improved	1202	738	834	216
36	Lindou_9	Improved	20915	13917	14174	3567		36	Lindou_9	Improved	1223	717	814	196
37	Manpung	Improved	20109	13356	13713	3429		37	Manpung	Improved	1208	738	822	212
38	Marshall	Improved	20246	13619	14186	3412		38	Marshall	Improved	1214	730	842	210
39	Milyang_26	Improved	20112	13347	13839	3383		39	Milyang_26	Improved	1202	726	846	208
40	Milyang12	Improved	19933	13267	13706	3489		40	Milyang12	Improved	1186	725	862	210
41	Milyang206	Improved	20400	13613	13970	3483		41	Milyang206	Improved	1215	734	835	206
42	Myeongjunamul	Improved	20569	13657	13911	3453		42	Myeongjunamul	Improved	1212	724	830	212
43	Nampung	Improved	19900	13308	13670	3424		43	Nampung	Improved	1190	732	825	200
44	Nokwon	Improved	20634	13456	14044	3470		44	Nokwon	Improved	1231	717	840	204
45	Nonglim73	Improved	20874	13927	14247	3485		45	Nonglim73	Improved	1224	728	823	202
46	Ogden	Improved	20557	13706	14142	3465		46	Ogden	Improved	1208	736	854	204
47	OT89-06	Improved	20462	13650	13987	3477		47	OT89-06	Improved	1208	730	826	206
48	OT94-51	Improved	18841	12552	12817	3208		48	OT94-51	Improved	1166	704	812	202
49	Paldonamul	Improved	20136	13527	13904	3452		49	Paldonamul	Improved	1200	738	820	206
50	PI_391597	Improved	21153	14066	14419	3498		50	PI_391597	Improved	1227	781	839	202
51	Pungwon	Improved	18672	12357	12464	3112		51	Pungwon	Improved	1192	697	814	196
52	Pureun	Improved	19809	13235	13607	3422		52	Pureun	Improved	1198	702	826	206
53	Pureun-3	Improved	19981	13345	13682	3440		53	Pureun-3	Improved	1198	712	832	210
54	RAIKO	Improved	20694	13684	14137	3503		54	RAIKO	Improved	1222	730	806	196
55	Saebyeol	Improved	20359	13425	13972	3515		55	Saebyeol	Improved	1210	748	832	208
56	Saedanbaek	Improved	19932	12900	13605	3322		56	Saedanbaek	Improved	1170	678	807	198
57	Saline	Improved	20025	13490	13875	3425		57	Saline	Improved	1189	734	839	214
58	Savoy	Improved	20273	13400	13887	3346		58	Savoy	Improved	1202	754	829	204
59	seonam	Improved	20784	13690	13918	3421		59	seonam	Improved	1251	748	864	192
60	Shinhwa	Improved	20192	13304	13734	3465		60	Shinhwa	Improved	1185	704	838	198
61	Sinpaldal	Improved	19266	12866	13096	3265		61	Sinpaldal	Improved	1192	720	841	204
62	Sinpaldal2	Improved	20080	13301	13598	3339		62	Sinpaldal2	Improved	1214	737	840	206
63	Sinrok	Improved	20485	13559	13913	3454		63	Sinrok	Improved	1215	728	853	201
64	Socheong	Improved	19240	12706	12709	3153		64	Socheong	Improved	1124	681	761	192
65	Socheong2	Improved	20195	13369	13648	3300		65	Socheong2	Improved	1200	727	783	193
66	Soheung2	Improved	20695	13678	13997	3515		66	Soheung2	Improved	1198	742	833	202
67	Soho	Improved	20272	13529	13803	3468		67	Soho	Improved	1202	728	806	212
68	Sohwang	Improved	20666	13819	13814	3470		68	Sohwang	Improved	1243	718	840	188
69	Somyeongnamul	Improved	20373	13323	13671	3446		69	Somyeongnamul	Improved	1218	716	839	194
70	Sowon	Improved	20148	13134	13758	3448		70	Sowon	Improved	1183	706	816	197
71	Sowon2010	Improved	20455	13475	13894	3498		71	Sowon2010	Improved	1207	733	835	204
72	Sugae_30	Improved	20681	13621	14014	3502		72	Sugae_30	Improved	1220	730	846	210
73	Sugae_42	Improved	20717	13588	14057	3567		73	Sugae_42	Improved	1204	726	846	198
74	Sugae_43	Improved	20804	13864	14134	3498		74	Sugae_43	Improved	1232	733	822	200
75	Suwon_2	Improved	20742	13788	14048	3455		75	Suwon_2	Improved	1226	747	828	204
76	Suwon103	Improved	20585	13691	13974	3491		76	Suwon103	Improved	1211	741	831	204
77	Suwon116	Improved	20469	13558	13902	3455		77	Suwon116	Improved	1218	730	849	210
78	Suwon98	Improved	20052	13250	13696	3433		78	Suwon98	Improved	1186	733	809	183
79	Taekwang	Improved	20631	13439	13995	3447		79	Taekwang	Improved	1218	729	831	212
80	Uram	Improved	19886	13297	13679	3424		80	Uram	Improved	1191	719	834	196
81	Williams_82K	Improved	18499	12334	12751	3142		81	Williams_82K	Improved	1141	708	819	202
82	Wonhwang	Improved	20234	13210	13645	3303		82	Wonhwang	Improved	1213	714	829	180
83	X1000A	Improved	19413	12954	13211	3311		83	X1000A	Improved	1158	706	824	198
84	Yonpoong	Improved	20198	13348	13672	3466		84	Yonpoong	Improved	1198	721	816	206
85	York	Improved	20460	13583	13787	3450		85	York	Improved	1199	712	853	192
86	Youkwoo16	Improved	18489	12315	12455	3132		86	Youkwoo16	Improved	1178	696	774	201
87	Ajuggali	Landrace	20848	13580	13933	3556		87	Ajuggali	Landrace	1216	702	820	204
88	Babmit	Landrace	20345	13420	13624	3487		88	Babmit	Landrace	1208	716	803	194
89	Back_Tac	Landrace	20063	13251	13515	3365		89	Back_Tac	Landrace	1202	717	796	200
90	Baegbong	Landrace	19666	12891	13094	3268		90	Baegbong	Landrace	1190	690	793	184
91	Baekjung_42	Landrace	20618	13616	14023	3483		91	Baekjung_42	Landrace	1210	724	847	200
92	Baekmo_9	Landrace	20587	13548	13887	3481		92	Baekmo_9	Landrace	1202	724	834	188
93	Bancheongdu	Landrace	20479	13625	13906	3532		93	Bancheongdu	Landrace	1250	722	817	201
94	Browngilgun	Landrace	21494	14214	14602	3583		94	Browngilgun	Landrace	1255	772	859	187
95	Cai_dou	Landrace	21247	14243	14568	3562		95	Cai_dou	Landrace	1242	797	827	200
96	Cheonangun	Landrace	20434	13515	13896	3520		96	Cheonangun	Landrace	1216	720	808	206
97	Cheongsong-1	Landrace	20196	13465	13728	3474		97	Cheongsong-1	Landrace	1193	732	817	201
98	Cheongtae	Landrace	20919	13698	14028	3549		98	Cheongtae	Landrace	1212	732	814	206
99	Chonggok	Landrace	20642	13538	13913	3495		99	Chonggok	Landrace	1233	722	818	212
100	Cin	Landrace	20811	13917	13883	3550		100	Cin	Landrace	1217	737	818	196
101	CNS	Landrace	20866	13677	14041	3527		101	CNS	Landrace	1197	746	813	208
102	CS_00829	Landrace	21291	14088	14225	3613		102	CS_00829	Landrace	1248	776	846	204
103	CS_01964	Landrace	20626	13751	13794	3500		103	CS_01964	Landrace	1226	734	844	200
104	CS_02038	Landrace	20738	13587	14034	3527		104	CS_02038	Landrace	1208	731	816	196
105	Daechu	Landrace	20633	13604	13986	3527		105	Daechu	Landrace	1226	738	819	210
106	Fen_dou_16	Landrace	21070	14174	14579	3515		106	Fen_dou_16	Landrace	1223	789	841	210
107	Fu_yang	Landrace	21529	14241	14545	3533		107	Fu_yang	Landrace	1304	779	903	202
108	Galmi	Landrace	20166	13331	13689	3482		108	Galmi	Landrace	1207	708	820	196
109	Gangwon-72	Landrace	20521	13481	13925	3453		109	Gangwon-72	Landrace	1194	728	810	192
110	Geomeon	Landrace	20261	13341	13663	3461		110	Geomeon	Landrace	1207	724	817	200
111	Geomeunbak	Landrace	20004	13414	13539	3418		111	Geomeunbak	Landrace	1190	700	811	192
112	Geomjeong-1	Landrace	20372	13493	13701	3453		112	Geomjeong-1	Landrace	1221	746	832	198
113	Geomjeong-2	Landrace	20289	13625	13935	3529		113	Geomjeong-2	Landrace	1175	733	864	200
114	Geomjeong-3	Landrace	20468	13461	13673	3511		114	Geomjeong-3	Landrace	1218	716	807	202
115	Geomjeongol	Landrace	19837	13035	13582	3312		115	Geomjeongol	Landrace	1166	683	796	191
116	Giant	Landrace	21183	14095	14573	3494		116	Giant	Landrace	1262	734	830	208
117	GL_2624_96	Landrace	20737	13681	13880	3554		117	GL_2624_96	Landrace	1220	735	841	206
118	GL_2626_96	Landrace	20736	13823	14096	3498		118	GL_2626_96	Landrace	1209	747	798	203
119	GL_2631_96	Landrace	21456	14226	14365	3546		119	GL_2631_96	Landrace	1235	764	814	212
120	GL_2684_95	Landrace	20429	13695	13905	3540		120	GL_2684_95	Landrace	1192	736	818	198
121	GL_2687_A	Landrace	21167	13891	14308	3503		121	GL_2687_A	Landrace	1220	751	796	204
122	GL2689	Landrace	20703	13796	14008	3631		122	GL2689	Landrace	1193	744	809	200
123	Gyeongsan199754	Landrace	20907	14039	14197	3484		123	Gyeongsan199754	Landrace	1223	779	812	202
124	Hadaedu	Landrace	20776	13675	13930	3480		124	Hadaedu	Landrace	1220	734	833	200
125	Haenam-1998-16	Landrace	20486	13457	13740	3468		125	Haenam-1998-16	Landrace	1214	726	805	198
126	Haman	Landrace	20265	13589	14020	3472		126	Haman	Landrace	1208	738	826	201
127	Heihokuta	Landrace	20121	13335	13637	3419		127	Heihokuta	Landrace	1180	710	791	194
128	Heugcheong	Landrace	20440	13464	13886	3518		128	Heugcheong	Landrace	1202	730	811	200
129	Heugseagyuwoldu	Landrace	20376	13510	13882	3462		129	Heugseagyuwoldu	Landrace	1182	718	816	204
130	Horangi	Landrace	20519	13615	13779	3490		130	Horangi	Landrace	1231	718	843	202
131	Hwinkong	Landrace	19744	13015	13337	3339		131	Hwinkong	Landrace	1170	708	783	200
132	IT102595	Landrace	20750	13551	14130	3551		132	IT102595	Landrace	1233	736	861	206
133	IT102668	Landrace	20618	13736	13846	3521		133	IT102668	Landrace	1231	720	821	196
134	IT103189	Landrace	20444	13493	13769	3509		134	IT103189	Landrace	1207	728	794	192
135	IT104334	Landrace	20539	13522	13872	3509		135	IT104334	Landrace	1249	774	869	198
136	IT104887A	Landrace	20419	13614	13663	3500		136	IT104887A	Landrace	1192	738	816	199
137	IT112859	Landrace	20565	13647	13814	3467		137	IT112859	Landrace	1216	732	828	205
138	IT115870	Landrace	20682	13856	14103	3448		138	IT115870	Landrace	1242	742	836	204
139	IT121464	Landrace	20012	13332	13387	3408		139	IT121464	Landrace	1160	708	805	188
140	IT121504	Landrace	20015	13378	13489	3431		140	IT121504	Landrace	1155	726	791	198
141	IT155162	Landrace	19911	13212	13535	3400		141	IT155162	Landrace	1178	718	801	192
142	IT177322	Landrace	20659	13902	13892	3546		142	IT177322	Landrace	1213	768	855	184
143	IT177327	Landrace	20563	13604	13982	3580		143	IT177327	Landrace	1212	746	824	204
144	IT177337	Landrace	20685	13607	13970	3532		144	IT177337	Landrace	1221	738	817	192
145	IT177388	Landrace	20052	13293	13692	3496		145	IT177388	Landrace	1214	727	785	194
146	IT177413	Landrace	20473	13765	13969	3500		146	IT177413	Landrace	1220	714	803	196
147	IT177513	Landrace	20068	13358	13573	3439		147	IT177513	Landrace	1170	729	800	197
148	IT177518	Landrace	20959	14000	14122	3500		148	IT177518	Landrace	1176	747	821	208
149	IT177528	Landrace	20770	13784	13852	3521		149	IT177528	Landrace	1235	740	819	198
150	IT177627	Landrace	20449	13498	13823	3430		150	IT177627	Landrace	1159	736	816	194
151	IT177793	Landrace	20170	13289	13563	3498		151	IT177793	Landrace	1150	712	785	206
152	IT177951	Landrace	20998	14007	14379	3529		152	IT177951	Landrace	1234	766	861	192
153	IT177955	Landrace	20326	13489	13770	3564		153	IT177955	Landrace	1204	727	833	209
154	IT178024	Landrace	20156	13375	13628	3499		154	IT178024	Landrace	1198	712	828	204
155	IT178037	Landrace	21317	14213	14515	3530		155	IT178037	Landrace	1257	791	875	206
156	IT180313	Landrace	20674	13681	14078	3467		156	IT180313	Landrace	1250	731	823	210
157	IT180422	Landrace	21246	14095	14424	3532		157	IT180422	Landrace	1218	754	882	214
158	IT208844	Landrace	20889	13710	14055	3457		158	IT208844	Landrace	1228	757	828	216
159	IT220684	Landrace	20752	13908	14137	3555		159	IT220684	Landrace	1203	745	798	202
160	IT224436	Landrace	20693	13558	13918	3519		160	IT224436	Landrace	1219	756	859	198
161	IT224873	Landrace	20759	13532	13986	3557		161	IT224873	Landrace	1204	747	834	206
162	IT224875	Landrace	20149	13288	13527	3388		162	IT224875	Landrace	1190	726	810	193
163	IT228363	Landrace	21113	14071	14161	3505		163	IT228363	Landrace	1203	754	781	206
164	IT234975	Landrace	20638	13736	13845	3514		164	IT234975	Landrace	1214	724	840	198
165	IT238217	Landrace	20790	13750	14094	3479		165	IT238217	Landrace	1192	777	847	204
166	Jinheung-NO_11	Landrace	20533	13669	13926	3482		166	Jinheung-NO_11	Landrace	1215	743	817	192
167	Juinuni	Landrace	20482	13873	13899	3477		167	Juinuni	Landrace	1194	725	792	194
168	KAERI_590-6	Landrace	20651	13536	13897	3452		168	KAERI_590-6	Landrace	1167	722	816	192
169	Kangwon2-33	Landrace	20370	13605	13686	3448		169	Kangwon2-33	Landrace	1203	756	837	206
170	Kangwon2-4	Landrace	20511	13477	13818	3464		170	Kangwon2-4	Landrace	1198	736	802	190
171	Kangwon3-24	Landrace	19870	13047	13344	3420		171	Kangwon3-24	Landrace	1184	712	798	186
172	Kangwon3-25	Landrace	20462	13553	13845	3554		172	Kangwon3-25	Landrace	1222	726	802	206
173	Kangwon3-31	Landrace	20242	13407	13695	3477		173	Kangwon3-31	Landrace	1182	718	788	200
174	Kangwon5-19	Landrace	20448	13618	13915	3481		174	Kangwon5-19	Landrace	1195	727	808	205
175	kangwon5-26	Landrace	20586	13567	13898	3511		175	kangwon5-26	Landrace	1220	720	794	204
176	KAS_102-2	Landrace	20739	13591	13925	3565		176	KAS_102-2	Landrace	1215	728	820	202
177	KAS_205-22	Landrace	20295	13433	13737	3399		177	KAS_205-22	Landrace	1211	719	808	194
178	KAS-100-12	Landrace	20467	13546	13938	3504		178	KAS-100-12	Landrace	1197	730	829	202
179	KAS-100-8-2	Landrace	20524	13703	13850	3523		179	KAS-100-8-2	Landrace	1178	738	800	206
180	KAS150-22	Landrace	20257	13354	13630	3458		180	KAS150-22	Landrace	1165	735	823	192
181	KAS-160-5	Landrace	20502	13536	13887	3473		181	KAS-160-5	Landrace	1212	715	801	192
182	KAS210-22	Landrace	20192	13426	13650	3430		182	KAS210-22	Landrace	1202	747	805	198
183	KAS241-4	Landrace	20452	13623	13822	3516		183	KAS241-4	Landrace	1215	719	801	200
184	KAS302-19	Landrace	19914	13103	13505	3341		184	KAS302-19	Landrace	1184	718	803	188
185	KAS304-12	Landrace	20415	13583	13762	3462		185	KAS304-12	Landrace	1190	726	808	200
186	KAS331-12	Landrace	20546	13499	13889	3448		186	KAS331-12	Landrace	1196	721	818	198
187	KAS331-13	Landrace	20802	13612	13953	3468		187	KAS331-13	Landrace	1202	727	822	200
188	KAS361-2	Landrace	20216	13492	13633	3349		188	KAS361-2	Landrace	1196	715	823	198
189	KAS380-14	Landrace	20501	13586	13681	3545		189	KAS380-14	Landrace	1204	712	804	199
190	KAS502-6	Landrace	20482	13405	13776	3441		190	KAS502-6	Landrace	1200	720	835	188
191	KAS505-1	Landrace	20308	13609	13887	3490		191	KAS505-1	Landrace	1186	750	799	200
192	KAS524-4	Landrace	20437	13666	13792	3494		192	KAS524-4	Landrace	1213	742	830	202
193	KAS531-5	Landrace	20516	13687	13808	3419		193	KAS531-5	Landrace	1222	716	831	204
194	KAS544-2	Landrace	20468	13635	13908	3500		194	KAS544-2	Landrace	1197	743	805	210
195	KAS571-23	Landrace	19939	13086	13628	3419		195	KAS571-23	Landrace	1156	715	812	198
196	KAS574-11	Landrace	20479	13480	13841	3501		196	KAS574-11	Landrace	1219	727	808	207
197	KAS575-1	Landrace	19932	13170	13535	3398		197	KAS575-1	Landrace	1183	700	820	202
198	KAS590-6	Landrace	20443	13607	13695	3466		198	KAS590-6	Landrace	1220	717	786	198
199	KAS611-1	Landrace	20721	13599	13946	3516		199	KAS611-1	Landrace	1220	756	830	200
200	KAS622-8	Landrace	20126	13303	13651	3489		200	KAS622-8	Landrace	1194	717	838	196
201	KAS625-19	Landrace	19871	13134	13503	3413		201	KAS625-19	Landrace	1168	719	794	204
202	KAS629-10	Landrace	20719	13586	13923	3484		202	KAS629-10	Landrace	1231	715	822	204
203	KAS636-21	Landrace	20642	13630	14050	3513		203	KAS636-21	Landrace	1204	726	820	204
204	KAS638-10	Landrace	20606	13710	13928	3439		204	KAS638-10	Landrace	1235	728	839	208
205	KAS640-12	Landrace	20391	13472	13694	3490		205	KAS640-12	Landrace	1204	710	812	210
206	KAS640-46	Landrace	20203	13353	13589	3453		206	KAS640-46	Landrace	1210	744	806	192
207	KAS640-49	Landrace	20430	13560	13975	3460		207	KAS640-49	Landrace	1219	724	829	210
208	KAS641-8	Landrace	20562	13678	13790	3544		208	KAS641-8	Landrace	1212	738	801	196
209	KAS651-37	Landrace	20153	13319	13741	3495		209	KAS651-37	Landrace	1195	716	791	198
210	KAS660-12	Landrace	20402	13391	13720	3479		210	KAS660-12	Landrace	1223	713	831	206
211	KAS660-21	Landrace	20225	13438	13623	3444		211	KAS660-21	Landrace	1199	706	817	189
212	KAS663-8	Landrace	20295	13500	13693	3370		212	KAS663-8	Landrace	1219	748	834	183
213	Keonol	Landrace	20815	13599	14057	3502		213	Keonol	Landrace	1240	716	852	205
214	KLG_16001	Landrace	21268	13951	14117	3568		214	KLG_16001	Landrace	1255	735	829	194
215	KLS_808-1	Landrace	20787	13704	14138	3567		215	KLS_808-1	Landrace	1204	716	838	200
216	KLS087019	Landrace	20559	13773	13741	3461		216	KLS087019	Landrace	1210	726	800	188
217	KLS087062	Landrace	20372	13334	13811	3432		217	KLS087062	Landrace	1202	723	816	194
218	KLS087160	Landrace	20549	13540	13866	3483		218	KLS087160	Landrace	1219	728	835	210
219	KLS105	Landrace	20854	13748	14075	3556		219	KLS105	Landrace	1215	730	864	206
220	KLS-116-1	Landrace	21147	14185	14441	3504		220	KLS-116-1	Landrace	1229	760	848	212
221	KLS117	Landrace	21493	14133	14592	3495		221	KLS117	Landrace	1276	778	853	202
222	KLS123-1	Landrace	20641	13590	13844	3510		222	KLS123-1	Landrace	1198	728	795	188
223	KLS137-1	Landrace	20399	13659	13829	3465		223	KLS137-1	Landrace	1212	748	826	204
224	KLS419	Landrace	20245	13548	13727	3433		224	KLS419	Landrace	1208	742	816	204
225	KLS606-2	Landrace	20424	13550	13831	3484		225	KLS606-2	Landrace	1192	736	800	204
226	KLS714-2	Landrace	21171	13965	14261	3565		226	KLS714-2	Landrace	1244	744	838	196
227	KLS72O-1	Landrace	20563	13740	14027	3544		227	KLS72O-1	Landrace	1229	736	828	214
228	KLS739-2	Landrace	20375	13530	13775	3416		228	KLS739-2	Landrace	1170	730	806	194
229	KLS77013	Landrace	20325	13542	13790	3543		229	KLS77013	Landrace	1179	734	805	202
230	KLS77048	Landrace	20431	13492	13738	3516		230	KLS77048	Landrace	1202	724	837	196
231	KLS77114-1	Landrace	20256	13424	13573	3411		231	KLS77114-1	Landrace	1202	738	786	198
232	KLS77131-2	Landrace	20427	13448	13908	3544		232	KLS77131-2	Landrace	1209	716	797	204
233	KLS77170	Landrace	20536	13777	13823	3430		233	KLS77170	Landrace	1218	736	820	194
234	KLS77196-1	Landrace	20295	13515	13602	3450		234	KLS77196-1	Landrace	1203	714	797	184
235	KLS85044	Landrace	20469	13331	13656	3444		235	KLS85044	Landrace	1232	724	844	204
236	KLS85109	Landrace	20412	13320	13770	3425		236	KLS85109	Landrace	1216	724	856	202
237	KLS85250	Landrace	20143	13275	13717	3392		237	KLS85250	Landrace	1202	730	811	178
238	KLS86037	Landrace	20770	13692	13773	3497		238	KLS86037	Landrace	1208	746	813	192
239	KLS-86083-R_L1	Landrace	21124	13931	14264	3541		239	KLS-86083-R_L1	Landrace	1198	720	820	208
240	KLS86094	Landrace	20797	13803	14127	3525		240	KLS86094	Landrace	1210	728	819	198
241	KLS86097	Landrace	20877	13699	14087	3515		241	KLS86097	Landrace	1214	738	823	196
242	KLS87005	Landrace	20224	13498	13786	3447		242	KLS87005	Landrace	1199	736	810	204
243	KLS87096	Landrace	19687	13140	13414	3353		243	KLS87096	Landrace	1176	706	823	205
244	KLS87113	Landrace	20755	13760	14019	3545		244	KLS87113	Landrace	1194	723	841	206
245	KLS87277	Landrace	20880	13723	13877	3508		245	KLS87277	Landrace	1200	721	802	194
246	KLS87323	Landrace	20298	13447	13780	3357		246	KLS87323	Landrace	1190	715	819	188
247	KLS87345	Landrace	20935	13661	14016	3513		247	KLS87345	Landrace	1254	738	866	204
248	KLS87348	Landrace	20703	13724	14001	3556		248	KLS87348	Landrace	1232	756	856	202
249	KLS87352	Landrace	20352	13275	13788	3413		249	KLS87352	Landrace	1184	714	815	192
250	KLS88035	Landrace	20230	13275	13630	3442		250	KLS88035	Landrace	1215	728	816	200
251	KLS88046	Landrace	20687	13470	13734	3443		251	KLS88046	Landrace	1224	722	857	198
252	KLS88048	Landrace	20496	13386	13735	3447		252	KLS88048	Landrace	1230	730	846	202
253	KLS88066	Landrace	20793	13783	13947	3513		253	KLS88066	Landrace	1230	736	814	198
254	KLS88068-2	Landrace	20339	13388	13893	3456		254	KLS88068-2	Landrace	1192	728	815	192
255	Kongnamul	Landrace	20830	13655	14224	3562		255	Kongnamul	Landrace	1232	742	865	204
256	L-B	Landrace	20258	13281	13559	3478		256	L-B	Landrace	1182	706	798	198
257	Meju	Landrace	20302	13524	13814	3440		257	Meju	Landrace	1215	750	830	196
258	Meju_Jeonbuk	Landrace	20440	13658	13886	3457		258	Meju_Jeonbuk	Landrace	1220	760	831	196
259	Meju_Jeonnam	Landrace	20568	13692	13995	3528		259	Meju_Jeonnam	Landrace	1226	732	830	196
260	Mote	Landrace	20553	13880	14143	3548		260	Mote	Landrace	1200	721	812	198
261	Namul	Landrace	19955	13296	13452	3406		261	Namul	Landrace	1193	710	802	196
262	Nezumi_Meta	Landrace	20131	13438	13630	3510		262	Nezumi_Meta	Landrace	1176	723	792	193
263	No_39_Green	Landrace	21247	14178	14489	3615		263	No_39_Green	Landrace	1220	773	848	198
264	Nonduleong	Landrace	20230	13368	13650	3424		264	Nonduleong	Landrace	1190	718	808	188
265	Oial	Landrace	20612	13650	13912	3444		265	Oial	Landrace	1201	732	813	204
266	Ol	Landrace	20989	13832	14166	3589		266	Ol	Landrace	1227	756	856	194
267	ORD_8139	Landrace	20621	13828	13969	3493		267	ORD_8139	Landrace	1216	740	816	207
268	Peking	Landrace	20587	13776	14008	3397		268	Peking	Landrace	1191	739	804	201
269	PI_157430	Landrace	20533	13632	13983	3470		269	PI_157430	Landrace	1197	724	796	204
270	PI_159764	Landrace	20815	13470	13944	3512		270	PI_159764	Landrace	1229	744	858	200
271	PI_196175	Landrace	20450	13467	13722	3500		271	PI_196175	Landrace	1179	722	819	190
272	PI_339982	Landrace	20361	13523	13763	3497		272	PI_339982	Landrace	1198	725	837	208
273	PI_340003	Landrace	20341	13504	13669	3505		273	PI_340003	Landrace	1182	715	793	198
274	PI_399062	Landrace	20032	13339	13643	3418		274	PI_399062	Landrace	1196	720	792	192
275	PI_399079	Landrace	20630	13746	14035	3501		275	PI_399079	Landrace	1216	734	803	196
276	PI_399089	Landrace	20352	13272	13666	3416		276	PI_399089	Landrace	1203	728	810	186
277	PI_399100	Landrace	20601	13695	14001	3475		277	PI_399100	Landrace	1230	734	826	208
278	PI_399108	Landrace	20238	13296	13588	3503		278	PI_399108	Landrace	1207	728	811	204
279	PI_399113	Landrace	20420	13541	13712	3470		279	PI_399113	Landrace	1195	728	803	198
280	PI_399126	Landrace	20282	13259	13647	3458		280	PI_399126	Landrace	1193	694	832	202
281	PI_407736	Landrace	20489	13844	14148	3516		281	PI_407736	Landrace	1201	730	826	199
282	PI_407810	Landrace	20710	13983	14150	3534		282	PI_407810	Landrace	1228	728	823	198
283	PI_458156	Landrace	20177	13320	13644	3384		283	PI_458156	Landrace	1193	729	800	182
284	PI_458184	Landrace	20752	13609	14177	3536		284	PI_458184	Landrace	1212	727	846	208
285	PI_458232	Landrace	20907	13744	13974	3608		285	PI_458232	Landrace	1261	740	850	208
286	PI_458260	Landrace	20401	13566	13895	3474		286	PI_458260	Landrace	1186	726	807	200
287	PI_458277	Landrace	20470	13526	13859	3398		287	PI_458277	Landrace	1200	719	837	196
288	PI_475824_A	Landrace	21178	14210	14449	3576		288	PI_475824_A	Landrace	1231	746	812	198
289	PI_556949	Landrace	21329	14214	14542	3502		289	PI_556949	Landrace	1228	735	830	208
290	PI_567317	Landrace	20744	13996	14332	3612		290	PI_567317	Landrace	1253	796	827	186
291	PI_567366_A	Landrace	21305	14368	14519	3542		291	PI_567366_A	Landrace	1229	801	854	192
292	PI_567458	Landrace	21213	14165	14476	3595		292	PI_567458	Landrace	1239	764	842	214
293	PI_567519	Landrace	20677	13801	13832	3519		293	PI_567519	Landrace	1205	738	810	194
294	PI_567591	Landrace	20396	13548	13799	3496		294	PI_567591	Landrace	1182	748	820	202
295	PI_567601	Landrace	21175	14049	14549	3531		295	PI_567601	Landrace	1265	788	893	208
296	PI_567660_A	Landrace	21063	14008	14500	3549		296	PI_567660_A	Landrace	1215	752	839	208
297	PI_567759	Landrace	20834	13768	14157	3425		297	PI_567759	Landrace	1249	768	859	196
298	PI_567773	Landrace	21211	13849	14314	3530		298	PI_567773	Landrace	1252	774	856	200
299	PI_587718	Landrace	21108	14099	14210	3539		299	PI_587718	Landrace	1202	752	846	206
300	PI_603174_A	Landrace	20772	13888	14220	3430		300	PI_603174_A	Landrace	1236	770	854	196
301	PI_603176_A	Landrace	20708	13890	14000	3547		301	PI_603176_A	Landrace	1214	754	842	204
302	PI_62203-8	Landrace	20652	13716	14172	3516		302	PI_62203-8	Landrace	1200	768	847	198
303	PI_64698	Landrace	20741	13681	13878	3453		303	PI_64698	Landrace	1219	730	826	194
304	PI_72227	Landrace	21119	13944	14400	3498		304	PI_72227	Landrace	1234	744	875	214
305	PI_81037	Landrace	20873	13779	13933	3546		305	PI_81037	Landrace	1205	731	811	205
306	PI_82218	Landrace	20486	13703	13768	3507		306	PI_82218	Landrace	1175	734	810	202
307	PI_82246	Landrace	20481	13611	13901	3387		307	PI_82246	Landrace	1205	744	810	198
308	PI_82555	Landrace	20226	13442	13704	3403		308	PI_82555	Landrace	1212	738	842	182
309	PI_83853	Landrace	20335	13612	13814	3491		309	PI_83853	Landrace	1215	736	825	202
310	PI_84646	Landrace	20416	13695	13827	3459		310	PI_84646	Landrace	1201	736	838	202
311	PI_84646-2	Landrace	20703	13672	14098	3601		311	PI_84646-2	Landrace	1202	738	870	208
312	PI_84928	Landrace	20898	13725	14152	3507		312	PI_84928	Landrace	1226	730	836	212
313	PI_87002	Landrace	20620	13723	14046	3385		313	PI_87002	Landrace	1204	740	843	198
314	PI_87565	Landrace	20727	13635	14097	3469		314	PI_87565	Landrace	1234	717	814	192
315	PI_87630	Landrace	20957	13786	14103	3483		315	PI_87630	Landrace	1238	738	841	196
316	PI_87631-1	Landrace	21709	14469	14857	3568		316	PI_87631-1	Landrace	1269	792	861	202
317	PI_87632	Landrace	20331	13605	13632	3436		317	PI_87632	Landrace	1180	741	847	206
318	PI_88816-S	Landrace	20397	13650	13962	3494		318	PI_88816-S	Landrace	1211	734	830	204
319	PI_89138	Landrace	20651	13843	14168	3433		319	PI_89138	Landrace	1190	740	826	200
320	PI_89143	Landrace	20769	13768	14191	3453		320	PI_89143	Landrace	1217	781	851	200
321	PI_89154-S	Landrace	19922	13108	13617	3404		321	PI_89154-S	Landrace	1136	720	808	196
322	PI_90763	Landrace	21625	14498	14670	3589		322	PI_90763	Landrace	1255	802	852	204
323	PI_91073	Landrace	20396	13424	13812	3419		323	PI_91073	Landrace	1204	748	798	194
324	PI_91725	Landrace	20677	13624	14150	3618		324	PI_91725	Landrace	1238	736	850	210
325	PI_96280	Landrace	20485	13580	13932	3463		325	PI_96280	Landrace	1208	726	854	192
326	PI_96354	Landrace	20659	13747	14010	3463		326	PI_96354	Landrace	1176	740	852	218
327	PI_96549	Landrace	20318	13694	14203	3391		327	PI_96549	Landrace	1202	740	839	204
328	PI_96786	Landrace	20835	13781	14071	3519		328	PI_96786	Landrace	1237	738	860	212
329	PI196168	Landrace	20298	13540	13833	3474		329	PI196168	Landrace	1202	717	816	206
330	PI227159	Landrace	20300	13509	13854	3484		330	PI227159	Landrace	1208	738	826	210
331	PI339736	Landrace	20984	13723	13913	3529		331	PI339736	Landrace	1223	713	803	182
332	PI-399122	Landrace	20285	13504	13751	3533		332	PI-399122	Landrace	1198	718	813	202
333	PI407795A	Landrace	20130	13308	13389	3332		333	PI407795A	Landrace	1187	708	797	182
334	PI417329	Landrace	20682	13594	14061	3540		334	PI417329	Landrace	1228	737	811	204
335	PI-458175-C	Landrace	20788	13822	13928	3520		335	PI-458175-C	Landrace	1237	730	851	204
336	PI-458269	Landrace	20421	13553	13892	3484		336	PI-458269	Landrace	1197	734	809	194
337	PI475812B	Landrace	20758	13727	14073	3432		337	PI475812B	Landrace	1181	761	862	202
338	PI475814	Landrace	20776	13886	14335	3571		338	PI475814	Landrace	1184	749	822	219
339	PI54818	Landrace	20326	13646	13997	3418		339	PI54818	Landrace	1186	743	839	210
340	PI60269-2	Landrace	20543	13512	14028	3468		340	PI60269-2	Landrace	1164	741	813	196
341	PI68484-4	Landrace	20428	13602	13992	3433		341	PI68484-4	Landrace	1193	714	815	196
342	PI68696	Landrace	20674	13897	14186	3491		342	PI68696	Landrace	1227	717	845	196
343	PI80470	Landrace	20685	13657	13940	3481		343	PI80470	Landrace	1223	744	837	196
344	PI82183	Landrace	20749	13731	14075	3465		344	PI82183	Landrace	1219	726	824	201
345	PI82235	Landrace	20694	13662	13811	3492		345	PI82235	Landrace	1222	736	820	200
346	PI82278	Landrace	20058	13500	13454	3482		346	PI82278	Landrace	1212	745	823	209
347	PI82291	Landrace	20277	13518	13790	3479		347	PI82291	Landrace	1202	722	807	192
348	PI82295	Landrace	20341	13468	13667	3458		348	PI82295	Landrace	1193	729	801	204
349	PI82544	Landrace	20046	13265	13564	3454		349	PI82544	Landrace	1203	719	816	201
350	PI83868	Landrace	20599	13584	13839	3527		350	PI83868	Landrace	1204	756	827	196
351	PI83893	Landrace	20592	13584	14028	3536		351	PI83893	Landrace	1210	756	827	206
352	PI84581	Landrace	20489	13737	14061	3499		352	PI84581	Landrace	1202	758	841	200
353	PI84609	Landrace	21670	14370	14789	3630		353	PI84609	Landrace	1234	779	857	203
354	PI84611	Landrace	21356	14188	14705	3499		354	PI84611	Landrace	1244	760	847	204
355	PI84642	Landrace	20513	13553	13803	3502		355	PI84642	Landrace	1186	728	807	218
356	PI84644	Landrace	20321	13462	13758	3456		356	PI84644	Landrace	1170	718	790	198
357	PI84669	Landrace	19391	12691	13270	3253		357	PI84669	Landrace	1135	661	821	192
358	PI84669N	Landrace	20172	13360	13815	3327		358	PI84669N	Landrace	1162	738	818	194
359	PI84680	Landrace	20337	13472	13865	3449		359	PI84680	Landrace	1179	750	827	204
360	PI84734	Landrace	20441	13596	13928	3515		360	PI84734	Landrace	1194	732	842	200
361	PI84946-2	Landrace	20590	13580	14135	3493		361	PI84946-2	Landrace	1218	730	857	208
362	PI85089	Landrace	20509	13631	14035	3383		362	PI85089	Landrace	1184	731	833	208
363	PI86490	Landrace	20995	13945	14164	3488		363	PI86490	Landrace	1219	784	849	212
364	PI86904-1	Landrace	20322	13618	13960	3449		364	PI86904-1	Landrace	1204	740	866	207
365	PI87574	Landrace	20647	13645	13980	3481		365	PI87574	Landrace	1212	736	841	204
366	PI87619-1	Landrace	20443	13601	13882	3464		366	PI87619-1	Landrace	1198	742	824	202
367	PI88306-1	Landrace	20768	13900	14135	3536		367	PI88306-1	Landrace	1215	744	829	202
368	PI88820	Landrace	20687	13579	14105	3452		368	PI88820	Landrace	1234	721	833	202
369	PI89128	Landrace	20463	13435	14007	3355		369	PI89128	Landrace	1178	731	855	200
370	PI91083	Landrace	20560	13552	14066	3524		370	PI91083	Landrace	1193	728	848	202
371	PI92568	Landrace	20560	13713	13865	3530		371	PI92568	Landrace	1203	738	827	212
372	PI93559	Landrace	20296	13536	13963	3412		372	PI93559	Landrace	1201	722	832	205
373	PI95853	Landrace	20523	13494	13854	3427		373	PI95853	Landrace	1200	745	829	196
374	PI96089-5	Landrace	19822	13205	13250	3327		374	PI96089-5	Landrace	1162	710	812	200
375	PI96983	Landrace	19759	13306	13656	3366		375	PI96983	Landrace	1191	712	795	189
376	Pu_Ru_Ragi	Landrace	20581	13612	13925	3533		376	Pu_Ru_Ragi	Landrace	1217	722	805	194
377	Pureundogseagi	Landrace	20770	13634	13864	3474		377	Pureundogseagi	Landrace	1234	728	835	206
378	Qi_si_wa	Landrace	21347	14425	14566	3547		378	Qi_si_wa	Landrace	1235	811	858	190
379	Ryong_song	Landrace	20739	13973	14099	3540		379	Ryong_song	Landrace	1195	764	842	204
380	Sangjupureun	Landrace	20667	13600	13984	3493		380	Sangjupureun	Landrace	1218	727	836	194
381	Seonbi	Landrace	20385	13374	13653	3487		381	Seonbi	Landrace	1204	735	813	206
382	Seoritae	Landrace	19922	13032	13567	3358		382	Seoritae	Landrace	1148	686	805	196
383	Shin2	Landrace	20615	13849	14036	3465		383	Shin2	Landrace	1214	752	830	188
384	Si_li_da_dou	Landrace	20975	13973	14287	3563		384	Si_li_da_dou	Landrace	1232	736	857	210
385	SLS_B229-1	Landrace	20225	13243	13650	3420		385	SLS_B229-1	Landrace	1204	720	780	198
386	SLS_B30-2	Landrace	20749	13865	13936	3516		386	SLS_B30-2	Landrace	1233	730	838	200
387	SLS90-101	Landrace	21028	13690	14009	3541		387	SLS90-101	Landrace	1229	728	818	194
388	SLS90-102	Landrace	20381	13592	13932	3556		388	SLS90-102	Landrace	1192	714	811	198
389	SLS90-146	Landrace	20624	13666	14084	3554		389	SLS90-146	Landrace	1222	739	819	205
390	SLSB322-3	Landrace	19798	13041	13336	3352		390	SLSB322-3	Landrace	1169	703	799	196
391	SLSB397-1	Landrace	20151	13332	13638	3457		391	SLSB397-1	Landrace	1220	731	789	196
392	SLSB406-2	Landrace	20408	13510	13700	3511		392	SLSB406-2	Landrace	1206	724	831	202
393	SLSB-B-15	Landrace	19839	13086	13467	3400		393	SLSB-B-15	Landrace	1187	706	791	198
394	SLSB-B-27	Landrace	20298	13587	13754	3493		394	SLSB-B-27	Landrace	1216	716	845	200
395	SLSJ101-1	Landrace	20106	13395	13607	3439		395	SLSJ101-1	Landrace	1172	726	789	194
396	SLSJ190-2	Landrace	20453	13436	13889	3535		396	SLSJ190-2	Landrace	1216	732	814	200
397	Sogcheong	Landrace	20843	13919	14043	3417		397	Sogcheong	Landrace	1212	732	852	204
398	Suigen_Ao	Landrace	20987	13790	14044	3557		398	Suigen_Ao	Landrace	1212	746	796	200
399	VIR_2962	Landrace	20803	13735	14136	3488		399	VIR_2962	Landrace	1226	736	816	198
400	VIR2980	Landrace	20730	13723	13835	3473		400	VIR2980	Landrace	1206	741	818	200
401	Well-man	Landrace	20650	13835	14173	3549		401	Well-man	Landrace	1196	725	866	194
402	White-soybean	Landrace	20704	13846	14204	3564		402	White-soybean	Landrace	1201	725	866	196
403	WIR2962	Landrace	20576	13747	14094	3442		403	WIR2962	Landrace	1172	720	807	196
404	YB156	Landrace	20205	13369	13623	3448		404	YB156	Landrace	1194	711	806	198
405	YB186-1	Landrace	20384	13376	13796	3504		405	YB186-1	Landrace	1190	728	804	197
406	YB316-3	Landrace	20468	13446	13681	3510		406	YB316-3	Landrace	1215	694	818	192
407	Yemsol	Landrace	18801	12120	12427	3190		407	Yemsol	Landrace	1086	657	732	180
408	YJ174-2	Landrace	19988	13279	13522	3386		408	YJ174-2	Landrace	1183	704	828	198
409	YJ217-2	Landrace	20554	13650	13808	3512		409	YJ217-2	Landrace	1211	718	806	196
410	YJ229-3	Landrace	20400	13401	13790	3430		410	YJ229-3	Landrace	1232	737	827	204
411	YJ90	Landrace	20216	13416	13751	3424		411	YJ90	Landrace	1201	734	822	202
412	YN154	Landrace	20445	13700	13855	3509		412	YN154	Landrace	1189	720	793	206
413	YN161-3	Landrace	20051	13393	13565	3421		413	YN161-3	Landrace	1150	724	811	200
414	YN188-3	Landrace	20389	13495	13774	3528		414	YN188-3	Landrace	1200	724	817	202
415	YN197-1	Landrace	20500	13673	13865	3594		415	YN197-1	Landrace	1211	723	859	204
416	YN213-2	Landrace	20836	13915	14079	3659		416	YN213-2	Landrace	1209	746	836	202
417	You_huang_dou	Landrace	20981	13942	14096	3553		417	You_huang_dou	Landrace	1212	768	818	194
418	Yu_tae	Landrace	20841	13685	14090	3535		418	Yu_tae	Landrace	1245	728	833	198
419	CD-0250	Wild	21257	14365	13973	3516		419	CD-0250	Wild	1247	835	884	206
420	CD-1078	Wild	21366	14079	14024	3589		420	CD-1078	Wild	1357	788	893	209
421	CD-1094	Wild	19539	12622	12760	3235		421	CD-1094	Wild	1238	721	784	206
422	CD-1123	Wild	21760	14261	14445	3563		422	CD-1123	Wild	1389	876	940	220
423	CD-1125	Wild	19889	13400	12870	3292		423	CD-1125	Wild	1265	771	867	189
424	CD-1148	Wild	23297	15069	15847	3919		424	CD-1148	Wild	1554	954	1070	239
425	CD-1156	Wild	22372	15023	14809	3816		425	CD-1156	Wild	1459	886	908	245
426	Cheorwon	Wild	22660	14854	14562	3736		426	Cheorwon	Wild	1445	834	884	220
427	CHN13	Wild	22087	14701	14828	3826		427	CHN13	Wild	1461	869	865	240
428	CHN20	Wild	21603	14139	13612	3578		428	CHN20	Wild	1395	848	867	222
429	CHN22	Wild	23064	14903	15190	3986		429	CHN22	Wild	1517	867	932	213
430	CHN23	Wild	24336	15887	16150	3989		430	CHN23	Wild	1628	972	1051	250
431	CHN25	Wild	23912	15441	15910	3925		431	CHN25	Wild	1607	988	1041	242
432	CHN28	Wild	23078	15225	15192	3789		432	CHN28	Wild	1473	872	916	230
433	CHN3	Wild	23237	14905	15688	3854		433	CHN3	Wild	1595	936	996	246
434	CHN30	Wild	22378	14517	14472	3741		434	CHN30	Wild	1425	844	895	244
435	CHN31	Wild	22921	15113	15038	3799		435	CHN31	Wild	1469	880	930	231
436	CHN34	Wild	21138	13785	13839	3477		436	CHN34	Wild	1275	800	859	210
437	CHN35	Wild	22927	15404	15669	3866		437	CHN35	Wild	1514	877	1012	252
438	CHN37	Wild	23220	15331	15073	3761		438	CHN37	Wild	1485	920	933	214
439	CHN38	Wild	22933	15077	15037	3878		439	CHN38	Wild	1426	850	880	212
440	CHN40	Wild	24314	15736	15993	3963		440	CHN40	Wild	1615	966	951	236
441	CHN41	Wild	21840	14471	14442	3641		441	CHN41	Wild	1438	880	882	231
442	CHN42	Wild	23400	15383	15933	3859		442	CHN42	Wild	1438	943	989	267
443	CHN43	Wild	23080	15379	15238	3761		443	CHN43	Wild	1482	854	939	210
444	CHN45	Wild	23535	15801	15615	3894		444	CHN45	Wild	1520	913	953	235
445	CHN46	Wild	23058	15736	14963	3933		445	CHN46	Wild	1504	923	895	227
446	CHN49	Wild	24415	16089	16323	4209		446	CHN49	Wild	1644	957	968	266
447	CHN54	Wild	23369	15237	15555	3949		447	CHN54	Wild	1571	900	978	248
448	CHN55	Wild	22460	14692	15193	3741		448	CHN55	Wild	1508	846	996	244
449	CHN56	Wild	23414	15744	15451	4053		449	CHN56	Wild	1529	932	954	256
450	CHN58	Wild	24283	15636	16344	4039		450	CHN58	Wild	1636	947	1047	229
451	CHN60	Wild	24283	15615	16296	4031		451	CHN60	Wild	1598	952	1014	248
452	CHN64	Wild	23415	15711	15452	4046		452	CHN64	Wild	1520	930	959	258
453	CHN7	Wild	23226	15380	15269	3890		453	CHN7	Wild	1493	896	947	236
454	IT_182932	Wild	23104	15141	15038	3772		454	IT_182932	Wild	1439	874	949	232
455	IT162825	Wild	22157	14690	14540	3811		455	IT162825	Wild	1426	834	833	248
456	IT178480	Wild	22609	15181	15057	3895		456	IT178480	Wild	1437	867	895	239
457	IT182840	Wild	23094	15275	15039	3820		457	IT182840	Wild	1457	886	884	229
458	IT182847	Wild	21457	14325	14250	3616		458	IT182847	Wild	1359	832	892	201
459	IT182848	Wild	23023	15011	14941	3788		459	IT182848	Wild	1476	838	901	225
460	IT182864	Wild	22012	14464	14016	3584		460	IT182864	Wild	1423	810	888	208
461	IT182869	Wild	22878	15209	14859	3804		461	IT182869	Wild	1524	881	926	232
462	IT182919	Wild	22204	14593	14348	3723		462	IT182919	Wild	1435	859	859	242
463	IT182946	Wild	20718	13543	13505	3425		463	IT182946	Wild	1310	811	872	221
464	IT182968	Wild	20794	13898	13548	3438		464	IT182968	Wild	1276	805	888	188
465	IT182976	Wild	22185	14486	14723	3668		465	IT182976	Wild	1359	812	953	232
466	IT182993	Wild	21727	14494	13951	3628		466	IT182993	Wild	1365	833	902	221
467	IT183036	Wild	21539	14221	14308	3653		467	IT183036	Wild	1357	792	829	194
468	IT183037	Wild	21838	14536	14494	3628		468	IT183037	Wild	1454	797	929	223
469	IT183045	Wild	21928	14503	14543	3722		469	IT183045	Wild	1362	831	909	249
470	IT183105	Wild	22124	14561	14316	3667		470	IT183105	Wild	1374	823	903	234
471	IT183115	Wild	21616	14291	14305	3689		471	IT183115	Wild	1268	790	861	222
472	IT183120	Wild	21839	14460	14392	3713		472	IT183120	Wild	1319	844	942	231
473	IT184053	Wild	22012	14685	14340	3697		473	IT184053	Wild	1410	832	918	216
474	IT184108	Wild	21712	14158	14085	3562		474	IT184108	Wild	1383	748	833	223
475	IT184146	Wild	22085	14965	14618	3815		475	IT184146	Wild	1385	867	890	244
476	IT184194	Wild	21307	14025	13892	3617		476	IT184194	Wild	1351	793	844	246
477	IT184233	Wild	21691	14653	14384	3718		477	IT184233	Wild	1286	781	854	225
478	IT184254	Wild	21621	14252	13978	3566		478	IT184254	Wild	1341	850	893	213
479	IT184258	Wild	22137	14348	14434	3501		479	IT184258	Wild	1337	835	934	212
480	IT188367	Wild	21520	14539	14292	3570		480	IT188367	Wild	1312	781	804	220
481	IT188404	Wild	21405	14298	14143	3767		481	IT188404	Wild	1315	808	883	222
482	IT188418	Wild	21901	14659	14119	3574		482	IT188418	Wild	1370	805	849	208
483	IT195544	Wild	21661	14452	14364	3608		483	IT195544	Wild	1376	866	930	214
484	IT195562	Wild	21712	14184	14114	3637		484	IT195562	Wild	1325	837	832	223
485	Jangheung	Wild	23069	15089	14897	3747		485	Jangheung	Wild	1426	856	880	230
486	JPN10	Wild	22725	14976	15281	3751		486	JPN10	Wild	1466	832	933	218
487	JPN12	Wild	22529	14852	14846	3723		487	JPN12	Wild	1451	820	940	237
488	JPN16	Wild	22986	14782	14914	3721		488	JPN16	Wild	1422	814	922	218
489	JPN18	Wild	21725	14379	14392	3616		489	JPN18	Wild	1386	855	903	228
490	JPN23	Wild	22806	14870	15056	3786		490	JPN23	Wild	1445	832	903	214
491	JPN24	Wild	23017	15109	14836	3686		491	JPN24	Wild	1455	862	925	240
492	JPN29	Wild	22673	14755	14665	3625		492	JPN29	Wild	1427	882	904	223
493	JPN30	Wild	22874	14959	15108	3834		493	JPN30	Wild	1477	828	971	258
494	JPN31	Wild	21722	14049	14511	3543		494	JPN31	Wild	1398	859	886	200
495	JPN32	Wild	22652	15067	14762	3683		495	JPN32	Wild	1462	882	862	206
496	JPN36	Wild	22507	14856	15161	3800		496	JPN36	Wild	1405	861	1008	218
497	JPN39	Wild	22636	14950	15010	3708		497	JPN39	Wild	1443	826	979	222
498	JPN40	Wild	22146	14970	14727	3692		498	JPN40	Wild	1368	842	897	196
499	JPN43	Wild	22874	14884	15082	3843		499	JPN43	Wild	1465	876	914	216
500	JPN46	Wild	22828	14969	14970	3790		500	JPN46	Wild	1459	855	911	214
501	JPN51	Wild	22602	14850	14650	3817		501	JPN51	Wild	1471	913	947	249
502	JPN56	Wild	23058	15119	15135	3728		502	JPN56	Wild	1523	917	940	234
503	JPN65	Wild	22802	15142	14845	3832		503	JPN65	Wild	1444	869	961	228
504	JPN66	Wild	22503	15166	14967	3788		504	JPN66	Wild	1437	865	1009	219
505	JPN70	Wild	22436	14604	14612	3628		505	JPN70	Wild	1447	810	912	182
506	JPN71	Wild	22672	15007	14625	3777		506	JPN71	Wild	1380	820	834	227
507	JPN8	Wild	21955	14329	14401	3502		507	JPN8	Wild	1413	793	942	210
508	Mungyeong	Wild	22267	14607	14602	3693		508	Mungyeong	Wild	1470	883	874	211
509	PI_339871B	Wild	22100	14587	14585	3633		509	PI_339871B	Wild	1425	847	889	239
510	PI_342620_A	Wild	22234	14584	14574	3696		510	PI_342620_A	Wild	1408	842	924	202
511	PI_378685	Wild	21931	14327	14293	3620		511	PI_378685	Wild	1399	837	891	197
512	PI_378691	Wild	23067	15176	14971	3794		512	PI_378691	Wild	1482	833	949	230
513	PI_424002	Wild	22293	14788	14553	3705		513	PI_424002	Wild	1414	834	854	236
514	PI_458537A	Wild	23298	15344	15336	3865		514	PI_458537A	Wild	1515	874	954	241
515	PI_507822	Wild	22458	14971	14750	3644		515	PI_507822	Wild	1411	897	949	222
516	PI_518282	Wild	23982	16082	15310	3998		516	PI_518282	Wild	1550	950	1041	261
517	PI-378689	Wild	22659	14717	14761	3705		517	PI-378689	Wild	1427	850	874	228
518	PI378698	Wild	22247	14617	14901	3630		518	PI378698	Wild	1380	880	904	209
519	PI-507800-B	Wild	23223	15237	15130	3766		519	PI-507800-B	Wild	1526	896	910	221
520	PI-65549	Wild	23090	15187	14999	3814		520	PI-65549	Wild	1491	884	935	192
521	YWS1001	Wild	23094	14965	15197	3748		521	YWS1001	Wild	1507	851	930	230
522	YWS1016	Wild	20986	13785	13878	3517		522	YWS1016	Wild	1323	743	848	193
523	YWS1022	Wild	22240	14373	14592	3798		523	YWS1022	Wild	1398	819	907	223
524	YWS1023	Wild	22037	14421	14425	3644		524	YWS1023	Wild	1421	861	875	217
525	YWS1026	Wild	21885	14755	14209	3659		525	YWS1026	Wild	1432	812	867	228
526	YWS1027	Wild	21791	14506	14280	3691		526	YWS1027	Wild	1445	808	927	224
527	YWS1029	Wild	21810	14440	14532	3647		527	YWS1029	Wild	1395	867	910	224
528	YWS1031	Wild	22812	15026	15213	3913		528	YWS1031	Wild	1439	844	990	232
529	YWS1034	Wild	15118	10316	9734	2470		529	YWS1034	Wild	943	547	587	155
530	YWS1041	Wild	22118	14974	14650	3706		530	YWS1041	Wild	1386	788	899	214
531	YWS1055	Wild	22623	15003	15074	3748		531	YWS1055	Wild	1481	902	904	243
532	YWS1064	Wild	22282	15007	14745	3817		532	YWS1064	Wild	1436	891	890	201
533	YWS1089	Wild	22576	14780	14740	3684		533	YWS1089	Wild	1339	793	886	193
534	YWS1090	Wild	22638	15034	14779	3783		534	YWS1090	Wild	1431	820	902	234
535	YWS1098	Wild	21861	14352	14294	3677		535	YWS1098	Wild	1342	839	906	245
536	YWS1099	Wild	21546	14345	14413	3591		536	YWS1099	Wild	1400	784	896	205
537	YWS1100	Wild	22102	14744	14608	3651		537	YWS1100	Wild	1380	829	903	242
538	YWS1113	Wild	20512	13509	13454	3412		538	YWS1113	Wild	1293	741	813	194
539	YWS1114	Wild	22056	14453	14182	3654		539	YWS1114	Wild	1436	837	848	242
540	YWS1120	Wild	21514	14115	14180	3553		540	YWS1120	Wild	1364	853	895	218
541	YWS1123	Wild	21747	14498	14258	3798		541	YWS1123	Wild	1392	863	849	242
542	YWS1145	Wild	22564	14985	14798	3804		542	YWS1145	Wild	1474	856	936	217
543	YWS1150	Wild	21761	14577	14251	3574		543	YWS1150	Wild	1322	842	871	225
544	YWS1155	Wild	21738	14387	14362	3731		544	YWS1155	Wild	1407	802	903	244
545	YWS1158	Wild	22115	14469	14272	3616		545	YWS1158	Wild	1413	827	877	213
546	YWS1160	Wild	21904	14512	14291	3684		546	YWS1160	Wild	1429	788	903	248
547	YWS1168	Wild	22644	15013	14882	3795		547	YWS1168	Wild	1364	796	903	218
548	YWS1175	Wild	22016	14381	14378	3693		548	YWS1175	Wild	1367	828	858	230
549	YWS1176	Wild	22285	14907	14664	3703		549	YWS1176	Wild	1402	842	965	228
550	YWS-1178-R	Wild	22806	15114	15172	3865		550	YWS-1178-R	Wild	1501	820	932	263
551	YWS1190	Wild	22027	14945	14319	3678		551	YWS1190	Wild	1481	835	877	240
552	YWS1207	Wild	21934	14597	14133	3675		552	YWS1207	Wild	1385	878	852	184
553	YWS121	Wild	21462	14298	14012	3735		553	YWS121	Wild	1378	848	847	235
554	YWS1214	Wild	20934	13936	13769	3608		554	YWS1214	Wild	1259	816	859	207
555	YWS1216	Wild	21238	14275	14090	3561		555	YWS1216	Wild	1294	847	915	204
556	YWS1222	Wild	21486	14180	14183	3653		556	YWS1222	Wild	1354	840	778	206
557	YWS1225	Wild	22038	14569	14348	3667		557	YWS1225	Wild	1393	812	787	198
558	YWS1228	Wild	22903	15093	14987	3844		558	YWS1228	Wild	1466	825	915	244
559	YWS1229	Wild	21909	14426	14070	3517		559	YWS1229	Wild	1397	802	884	225
560	YWS1230	Wild	21926	14387	14227	3753		560	YWS1230	Wild	1373	838	856	226
561	YWS1237	Wild	22280	14528	14337	3626		561	YWS1237	Wild	1426	791	861	208
562	YWS124	Wild	22355	15181	14905	3820		562	YWS124	Wild	1326	809	909	224
563	YWS1242	Wild	19524	12859	12826	3186		563	YWS1242	Wild	1202	703	757	221
564	YWS1243	Wild	21676	14460	14002	3772		564	YWS1243	Wild	1308	820	847	239
565	YWS1244	Wild	21909	14380	14386	3751		565	YWS1244	Wild	1371	908	905	224
566	YWS1246	Wild	21383	14183	14055	3518		566	YWS1246	Wild	1383	823	940	203
567	YWS1247	Wild	20990	13711	13897	3447		567	YWS1247	Wild	1286	787	876	223
568	YWS1263	Wild	22237	15015	14955	3683		568	YWS1263	Wild	1388	855	983	208
569	YWS1273	Wild	21933	14437	14360	3775		569	YWS1273	Wild	1384	795	926	211
570	YWS1274	Wild	21819	14540	14580	3746		570	YWS1274	Wild	1397	816	944	252
571	YWS1284	Wild	21276	14369	14208	3657		571	YWS1284	Wild	1332	809	968	221
572	YWS1285	Wild	22796	15103	14704	3836		572	YWS1285	Wild	1455	841	912	237
573	YWS1290	Wild	22340	14661	14637	3668		573	YWS1290	Wild	1472	861	931	233
574	YWS1309	Wild	22517	14908	14713	3802		574	YWS1309	Wild	1439	890	948	227
575	YWS1324	Wild	21675	14164	14282	3688		575	YWS1324	Wild	1364	785	912	252
576	YWS1328	Wild	22602	14760	14653	3836		576	YWS1328	Wild	1489	815	951	206
577	YWS-1338-R	Wild	22337	14676	14537	3793		577	YWS-1338-R	Wild	1424	884	864	235
578	YWS1354	Wild	20690	13577	13697	3447		578	YWS1354	Wild	1288	774	873	221
579	YWS137	Wild	21902	14353	14231	3557		579	YWS137	Wild	1396	770	909	216
580	YWS1376	Wild	22192	14571	14092	3641		580	YWS1376	Wild	1418	849	880	242
581	YWS139	Wild	20061	13747	13554	3495		581	YWS139	Wild	1208	718	807	215
582	YWS14	Wild	22284	14750	14524	3708		582	YWS14	Wild	1389	823	897	206
583	YWS1446	Wild	19991	13441	13455	3487		583	YWS1446	Wild	1282	754	818	191
584	YWS1447	Wild	21650	14498	14177	3731		584	YWS1447	Wild	1385	802	874	243
585	YWS1452	Wild	21934	14345	14205	3564		585	YWS1452	Wild	1419	836	914	184
586	YWS1457	Wild	22709	15024	14819	3862		586	YWS1457	Wild	1428	902	961	245
587	YWS148	Wild	22148	14486	14366	3644		587	YWS148	Wild	1430	819	930	222
588	YWS1502	Wild	22040	14655	14626	3663		588	YWS1502	Wild	1388	839	930	197
589	YWS1507	Wild	21413	14374	14369	3657		589	YWS1507	Wild	1306	845	938	210
590	YWS1512	Wild	21934	14464	14554	3642		590	YWS1512	Wild	1405	819	922	220
591	YWS1516	Wild	21806	14679	14289	3605		591	YWS1516	Wild	1386	857	942	211
592	YWS1518	Wild	22044	14519	14646	3623		592	YWS1518	Wild	1396	899	930	249
593	YWS1528	Wild	22082	14680	14449	3705		593	YWS1528	Wild	1364	925	860	223
594	YWS1533	Wild	21744	14634	14264	3636		594	YWS1533	Wild	1394	839	948	209
595	YWS1540	Wild	21900	14455	14403	3656		595	YWS1540	Wild	1422	835	920	216
596	YWS1549	Wild	21462	14367	14068	3516		596	YWS1549	Wild	1332	849	870	239
597	YWS1558	Wild	22400	14725	14583	3636		597	YWS1558	Wild	1467	866	904	223
598	YWS156	Wild	22068	14451	14222	3663		598	YWS156	Wild	1382	871	930	250
599	YWS1562	Wild	21582	14351	14116	3650		599	YWS1562	Wild	1302	828	873	223
600	YWS1577	Wild	21468	14360	14246	3711		600	YWS1577	Wild	1370	864	869	241
601	YWS1580	Wild	22789	14981	14845	3820		601	YWS1580	Wild	1472	876	1013	243
602	YWS1582	Wild	21874	14629	14282	3652		602	YWS1582	Wild	1379	854	862	234
603	YWS1584	Wild	21631	14667	14150	3712		603	YWS1584	Wild	1316	870	848	220
604	YWS1588	Wild	22639	14791	14622	3863		604	YWS1588	Wild	1416	874	934	244
605	YWS1592	Wild	22274	14574	14467	3547		605	YWS1592	Wild	1437	857	898	222
606	YWS1598	Wild	22051	14580	14333	3705		606	YWS1598	Wild	1422	882	895	234
607	YWS1605	Wild	21743	14683	14217	3700		607	YWS1605	Wild	1338	820	914	201
608	YWS1607	Wild	22210	14668	14418	3738		608	YWS1607	Wild	1377	825	917	262
609	YWS1608	Wild	21227	14008	13789	3591		609	YWS1608	Wild	1314	788	887	252
610	YWS1610	Wild	21926	14335	14355	3666		610	YWS1610	Wild	1371	813	899	212
611	YWS1611	Wild	22132	14542	14434	3685		611	YWS1611	Wild	1384	893	969	229
612	YWS1616	Wild	21616	14502	14402	3660		612	YWS1616	Wild	1359	821	898	252
613	YWS1618	Wild	21069	13911	13915	3390		613	YWS1618	Wild	1345	791	868	238
614	YWS1620	Wild	21889	14665	14306	3755		614	YWS1620	Wild	1420	858	864	231
615	YWS1621	Wild	20907	14009	13804	3599		615	YWS1621	Wild	1309	805	846	273
616	YWS164	Wild	21636	14725	14259	3686		616	YWS164	Wild	1388	847	857	210
617	YWS-17	Wild	22673	15192	14817	3727		617	YWS-17	Wild	1467	904	938	227
618	YWS177	Wild	22070	14720	14480	3746		618	YWS177	Wild	1411	877	945	192
619	YWS192	Wild	21488	14330	14026	3664		619	YWS192	Wild	1412	821	839	237
620	YWS193	Wild	21922	14407	14273	3530		620	YWS193	Wild	1428	860	894	221
621	YWS199	Wild	21602	14372	14043	3675		621	YWS199	Wild	1334	831	879	259
622	YWS204	Wild	20541	13825	13400	3493		622	YWS204	Wild	1291	775	796	209
623	YWS219	Wild	22542	14894	14867	3759		623	YWS219	Wild	1421	878	872	228
624	YWS229	Wild	21808	14495	14277	3695		624	YWS229	Wild	1319	772	880	220
625	YWS255	Wild	21678	14294	14109	3602		625	YWS255	Wild	1382	828	863	194
626	YWS26	Wild	21492	14479	14177	3606		626	YWS26	Wild	1346	876	850	207
627	YWS265	Wild	22756	14957	14915	3764		627	YWS265	Wild	1415	827	900	213
628	YWS276	Wild	21880	14447	14350	3570		628	YWS276	Wild	1327	854	922	214
629	YWS294	Wild	22157	14549	14321	3782		629	YWS294	Wild	1374	793	917	245
630	YWS298	Wild	21430	14214	14046	3579		630	YWS298	Wild	1361	794	881	215
631	YWS3	Wild	20776	14230	13756	3590		631	YWS3	Wild	1301	792	809	214
632	YWS300	Wild	22524	15146	14947	3717		632	YWS300	Wild	1460	904	924	220
633	YWS303	Wild	20441	13763	13482	3463		633	YWS303	Wild	1332	836	842	230
634	YWS304	Wild	22585	14930	14751	3774		634	YWS304	Wild	1445	835	893	228
635	YWS308	Wild	22163	14578	14081	3726		635	YWS308	Wild	1402	782	839	226
636	YWS311	Wild	21607	14137	14225	3607		636	YWS311	Wild	1394	812	943	188
637	YWS318	Wild	20849	13779	13775	3446		637	YWS318	Wild	1274	791	866	212
638	YWS331	Wild	22026	14400	14583	3680		638	YWS331	Wild	1410	851	906	195
639	YWS333	Wild	22861	15078	14949	3805		639	YWS333	Wild	1432	904	878	264
640	YWS34	Wild	21833	14816	14329	3653		640	YWS34	Wild	1439	828	923	238
641	YWS341	Wild	21882	14293	14194	3812		641	YWS341	Wild	1432	816	894	238
642	YWS347	Wild	21929	14683	14106	3709		642	YWS347	Wild	1360	847	848	224
643	YWS355	Wild	21593	14536	14007	3533		643	YWS355	Wild	1431	867	856	250
644	YWS361	Wild	22781	14683	15001	3821		644	YWS361	Wild	1477	842	914	255
645	YWS366	Wild	22032	14577	14320	3683		645	YWS366	Wild	1383	866	871	228
646	YWS368	Wild	20739	13691	13611	3497		646	YWS368	Wild	1277	822	835	229
647	YWS371	Wild	21782	14326	14181	3601		647	YWS371	Wild	1348	848	843	255
648	YWS39	Wild	22356	14639	14402	3667		648	YWS39	Wild	1370	890	901	234
649	YWS393	Wild	22133	14808	14741	3799		649	YWS393	Wild	1399	826	830	219
650	YWS-4	Wild	22760	14974	14929	3953		650	YWS-4	Wild	1417	874	953	239
651	YWS40	Wild	21458	14069	13924	3540		651	YWS40	Wild	1344	835	796	246
652	YWS412	Wild	22586	14737	14524	3812		652	YWS412	Wild	1389	835	902	208
653	YWS419	Wild	21404	14243	14068	3711		653	YWS419	Wild	1351	829	855	255
654	YWS421	Wild	22674	15206	15011	3838		654	YWS421	Wild	1484	893	937	229
655	YWS426	Wild	22004	14511	14017	3524		655	YWS426	Wild	1381	812	905	233
656	YWS427	Wild	22039	14397	14258	3729		656	YWS427	Wild	1430	811	926	239
657	YWS432	Wild	22004	14673	14483	3662		657	YWS432	Wild	1443	875	907	217
658	YWS433	Wild	22039	14737	14460	3828		658	YWS433	Wild	1348	871	907	232
659	YWS435	Wild	21509	14204	14104	3594		659	YWS435	Wild	1340	816	841	221
660	YWS438	Wild	21746	14537	14432	3702		660	YWS438	Wild	1331	807	857	249
661	YWS448	Wild	21543	14103	14375	3540		661	YWS448	Wild	1380	736	912	208
662	YWS449	Wild	21748	14747	14203	3721		662	YWS449	Wild	1353	863	911	213
663	YWS45	Wild	21780	14378	14263	3697		663	YWS45	Wild	1420	808	844	236
664	YWS459	Wild	21809	14577	14162	3612		664	YWS459	Wild	1371	819	871	212
665	YWS467	Wild	22539	14927	14843	3775		665	YWS467	Wild	1404	880	906	224
666	YWS471	Wild	22725	15162	14761	3712		666	YWS471	Wild	1364	797	892	235
667	YWS474	Wild	22445	14912	14409	3689		667	YWS474	Wild	1430	825	915	232
668	YWS476	Wild	21926	14608	14629	3746		668	YWS476	Wild	1351	812	940	237
669	YWS477	Wild	21609	14288	13908	3515		669	YWS477	Wild	1375	821	867	213
670	YWS479	Wild	22794	15135	14757	3743		670	YWS479	Wild	1413	860	894	193
671	YWS483	Wild	21997	14599	14385	3630		671	YWS483	Wild	1369	831	904	210
672	YWS505	Wild	21944	14486	14405	3603		672	YWS505	Wild	1438	870	920	208
673	YWS506	Wild	20118	13841	13333	3463		673	YWS506	Wild	1229	798	834	206
674	YWS518	Wild	21519	14250	14187	3567		674	YWS518	Wild	1381	832	847	225
675	YWS519	Wild	21603	14371	14307	3794		675	YWS519	Wild	1362	812	789	234
676	YWS525	Wild	22666	15302	14842	3784		676	YWS525	Wild	1414	829	934	231
677	YWS534	Wild	21920	14582	14111	3651		677	YWS534	Wild	1449	817	820	209
678	YWS538	Wild	22474	14901	14669	3783		678	YWS538	Wild	1420	809	884	231
679	YWS55	Wild	21916	14551	13939	3611		679	YWS55	Wild	1412	897	791	228
680	YWS555	Wild	22241	14874	14485	3737		680	YWS555	Wild	1329	839	863	232
681	YWS560	Wild	22097	14540	14442	3585		681	YWS560	Wild	1503	820	887	217
682	YWS565	Wild	21605	14374	14412	3632		682	YWS565	Wild	1337	822	908	222
683	YWS574	Wild	21625	14323	14206	3683		683	YWS574	Wild	1357	852	880	238
684	YWS580	Wild	21373	14223	13851	3599		684	YWS580	Wild	1402	761	924	216
685	YWS583	Wild	22572	15250	14828	3839		685	YWS583	Wild	1396	852	914	264
686	YWS586	Wild	22240	14664	14252	3748		686	YWS586	Wild	1385	793	842	241
687	YWS59	Wild	21437	14108	13727	3563		687	YWS59	Wild	1405	798	850	219
688	YWS6	Wild	21250	14145	13719	3562		688	YWS6	Wild	1354	799	870	194
689	YWS61	Wild	21267	13839	13653	3520		689	YWS61	Wild	1277	814	864	176
690	YWS615	Wild	22838	14973	14859	3786		690	YWS615	Wild	1529	863	923	262
691	YWS-63	Wild	21941	14501	14466	3634		691	YWS-63	Wild	1403	838	966	228
692	YWS64	Wild	21707	14616	14525	3639		692	YWS64	Wild	1358	850	861	222
693	YWS645	Wild	22493	14780	14660	3745		693	YWS645	Wild	1484	846	914	232
694	YWS649	Wild	22499	14837	14598	3723		694	YWS649	Wild	1427	859	920	236
695	YWS65	Wild	21895	14588	14464	3678		695	YWS65	Wild	1517	809	915	208
696	YWS661	Wild	21840	14501	14372	3699		696	YWS661	Wild	1324	791	886	236
697	YWS662	Wild	21948	14302	14409	3626		697	YWS662	Wild	1350	858	947	254
698	YWS663	Wild	22285	14733	14784	3778		698	YWS663	Wild	1378	805	929	232
699	YWS669	Wild	22020	14514	14688	3760		699	YWS669	Wild	1372	835	898	263
700	YWS677	Wild	22726	14975	15150	3924		700	YWS677	Wild	1445	865	980	252
701	YWS678	Wild	21923	14467	14529	3580		701	YWS678	Wild	1403	849	876	219
702	YWS-68	Wild	22331	14683	14673	3848		702	YWS-68	Wild	1508	831	909	258
703	YWS681	Wild	22002	14618	14428	3749		703	YWS681	Wild	1408	836	859	235
704	YWS689	Wild	22649	15122	14919	3783		704	YWS689	Wild	1428	836	902	214
705	YWS709	Wild	22375	14775	14811	3685		705	YWS709	Wild	1406	877	928	213
706	YWS712	Wild	20708	13744	13628	3491		706	YWS712	Wild	1259	785	847	214
707	YWS726	Wild	21918	14413	14061	3648		707	YWS726	Wild	1391	867	845	231
708	YWS729	Wild	21691	14486	14231	3623		708	YWS729	Wild	1365	813	893	229
709	YWS73	Wild	21638	14251	14447	3586		709	YWS73	Wild	1325	821	862	220
710	YWS738	Wild	21375	14352	14086	3504		710	YWS738	Wild	1372	840	896	217
711	YWS740	Wild	21332	14077	13982	3501		711	YWS740	Wild	1342	829	898	193
712	YWS742	Wild	22684	15020	14930	3654		712	YWS742	Wild	1451	872	956	225
713	YWS75	Wild	22612	14994	14693	3742		713	YWS75	Wild	1451	857	908	250
714	YWS751	Wild	21587	14232	14099	3605		714	YWS751	Wild	1331	807	818	210
715	YWS761	Wild	21674	14500	14343	3715		715	YWS761	Wild	1436	834	866	230
716	YWS765	Wild	22498	14865	14505	3817		716	YWS765	Wild	1412	816	888	248
717	YWS769	Wild	21811	14485	14090	3621		717	YWS769	Wild	1368	818	823	229
718	YWS785	Wild	22748	15148	14586	3902		718	YWS785	Wild	1381	830	933	234
719	YWS801	Wild	22967	15270	15050	3890		719	YWS801	Wild	1405	891	951	236
720	YWS806	Wild	22749	15048	14816	3805		720	YWS806	Wild	1457	801	947	222
721	YWS818	Wild	22867	15068	15155	3938		721	YWS818	Wild	1413	860	960	243
722	YWS821	Wild	21769	14623	14601	3705		722	YWS821	Wild	1407	787	950	212
723	YWS828	Wild	21937	14355	14176	3710		723	YWS828	Wild	1366	757	854	208
724	YWS837	Wild	22075	14518	14350	3584		724	YWS837	Wild	1385	832	850	212
725	YWS844	Wild	22646	14691	14709	3648		725	YWS844	Wild	1396	843	867	225
726	YWS847	Wild	22879	15061	15028	3787		726	YWS847	Wild	1462	853	876	230
727	YWS854	Wild	22209	14807	14787	3646		727	YWS854	Wild	1483	852	901	211
728	YWS856	Wild	21603	14326	14180	3538		728	YWS856	Wild	1353	810	834	190
729	YWS867	Wild	22701	15008	14947	3810		729	YWS867	Wild	1467	876	961	226
730	YWS870	Wild	22041	14510	14205	3689		730	YWS870	Wild	1508	790	860	219
731	YWS871	Wild	22577	14842	15042	3774		731	YWS871	Wild	1475	816	929	231
732	YWS876	Wild	21934	14505	14391	3737		732	YWS876	Wild	1356	822	910	240
733	YWS878	Wild	21759	14449	14266	3693		733	YWS878	Wild	1357	801	913	222
734	YWS88	Wild	21714	14422	14267	3730		734	YWS88	Wild	1411	826	806	220
735	YWS885	Wild	21885	14293	14520	3557		735	YWS885	Wild	1436	789	968	230
736	YWS891	Wild	21618	14563	14225	3582		736	YWS891	Wild	1452	862	881	211
737	YWS900	Wild	21477	14070	13813	3542		737	YWS900	Wild	1427	775	877	228
738	YWS908	Wild	21944	14402	14457	3510		738	YWS908	Wild	1359	871	863	203
739	YWS909	Wild	21853	14458	14395	3486		739	YWS909	Wild	1333	879	866	220
740	YWS916	Wild	21691	14027	14094	3555		740	YWS916	Wild	1377	800	892	212
741	YWS923	Wild	21537	14149	14078	3645		741	YWS923	Wild	1502	803	889	217
742	YWS924	Wild	22844	14824	14983	3766		742	YWS924	Wild	1583	840	960	235
743	YWS932	Wild	22406	14567	14692	3705		743	YWS932	Wild	1451	816	897	223
744	YWS936	Wild	21306	14441	13952	3616		744	YWS936	Wild	1366	826	891	213
745	YWS939	Wild	21848	14276	14235	3576		745	YWS939	Wild	1362	875	891	193
746	YWS941	Wild	22053	14612	14279	3675		746	YWS941	Wild	1393	830	810	206
747	YWS950	Wild	22541	14976	15157	3852		747	YWS950	Wild	1428	907	922	230
748	YWS957	Wild	22101	14528	14253	3577		748	YWS957	Wild	1357	853	846	217
749	YWS959	Wild	23051	15104	14995	3718		749	YWS959	Wild	1470	900	958	209
750	YWS963	Wild	21139	13549	13757	3530		750	YWS963	Wild	1357	741	814	218
751	YWS967	Wild	22779	14866	14979	3849		751	YWS967	Wild	1482	854	915	249
752	YWS97	Wild	21668	14710	14409	3716		752	YWS97	Wild	1300	784	870	217
753	YWS971	Wild	21341	14193	14149	3540		753	YWS971	Wild	1361	811	850	229
754	YWS973	Wild	21974	14514	14596	3681		754	YWS973	Wild	1428	779	922	213
755	YWS975	Wild	23002	15024	14960	3729		755	YWS975	Wild	1493	836	918	231
756	YWS976	Wild	21459	14300	14234	3700		756	YWS976	Wild	1324	847	887	218
757	YWS978	Wild	21957	14659	14449	3662		757	YWS978	Wild	1388	838	858	260
758	YWS979	Wild	22711	15015	14837	3886		758	YWS979	Wild	1408	904	897	227
759	YWS982	Wild	22323	14698	14519	3637		759	YWS982	Wild	1401	790	890	223
760	YWS985	Wild	21904	14431	14350	3679		760	YWS985	Wild	1397	870	788	237
761	YWS988	Wild	21862	14452	14290	3685		761	YWS988	Wild	1349	871	883	206
762	YWS992	Wild	21432	14331	14097	3642		762	YWS992	Wild	1377	859	867	234
763	YWS996	Wild	22820	15142	14979	3804		763	YWS996	Wild	1407	891	944	228

## Sheet: Supplementary Fig. 13
Supplementary Fig. 13			Panel A	Panel B		Supplementary Fig. 13C for wild					Supplementary Fig. 13C for landrace					Supplementary Fig. 13C for improved
	SampleID	Group	Burden	Burden		Number	SampleID	Group	CDS_burden		Number	SampleID	Group	CDS_burden		Number	SampleID	Group	CDS_burden
1	Anpyeong	Improved	9896.31	254.826		1	CD-0250	Sweep	19.2855		1	Ajuggali	Sweep	4.08802		1	Anpyeong	Sweep	3.53153
2	Bangsa	Improved	10103.2	323.392		2	CD-1078	Sweep	17.9341		2	Babmit	Sweep	3.65869		2	Bangsa	Sweep	4.48175
3	Blackhawk	Improved	8754.75	254.297		3	CD-1094	Sweep	16.9378		3	Back_Tac	Sweep	3.62401		3	Blackhawk	Sweep	3.5242
4	Boone	Improved	10388.2	211.411		4	CD-1123	Sweep	22.2281		4	Baegbong	Sweep	4.73303		4	Boone	Sweep	2.92986
5	Boseok	Improved	10907.5	351.203		5	CD-1125	Sweep	18.9411		5	Baekjung_42	Sweep	4.26799		5	Boseok	Sweep	4.86718
6	Bukwang	Improved	10970.1	340.452		6	CD-1148	Sweep	24.9343		6	Baekmo_9	Sweep	4.87835		6	Bukwang	Sweep	4.71818
7	Cheongja	Improved	9663.52	219.384		7	CD-1156	Sweep	21.2072		7	Bancheongdu	Sweep	4.8952		7	Cheongja	Sweep	3.04035
8	Cheongja3	Improved	9280.84	250.508		8	Cheorwon	Sweep	19.2058		8	Browngilgun	Sweep	6.21114		8	Cheongja3	Sweep	3.47168
9	Clark	Improved	5194.97	170.529		9	CHN13	Sweep	20.797		9	Cai_dou	Sweep	6.33152		9	Clark	Sweep	2.36329
10	Daeheug	Improved	11129.3	284.971		10	CHN20	Sweep	21.0504		10	Cheonangun	Sweep	4.11524		10	Daeheug	Sweep	3.9493
11	Daepung	Improved	8691.89	243.667		11	CHN22	Sweep	23.6984		11	Cheongsong-1	Sweep	4.2322		11	Daepung	Sweep	3.37688
12	Daewon	Improved	10073.3	295.937		12	CHN23	Sweep	24.8019		12	Cheongtae	Sweep	3.60071		12	Daewon	Sweep	4.10126
13	Daeyang	Improved	10361.1	275.499		13	CHN25	Sweep	24.8906		13	Chonggok	Sweep	4.90647		13	Daeyang	Sweep	3.81802
14	Danbaeg	Improved	9704.23	398.162		14	CHN28	Sweep	21.4776		14	Cin	Sweep	4.12507		14	Danbaeg	Sweep	5.51796
15	Danmi2	Improved	11554.6	321.682		15	CHN3	Sweep	25.7781		15	CNS	Sweep	3.80765		15	Danmi2	Sweep	4.45806
16	Dongsan-133	Improved	11410	323.626		16	CHN30	Sweep	20.9625		16	CS_00829	Sweep	5.46005		16	Dongsan-133	Sweep	4.48501
17	Doremi	Improved	10015.5	280.696		17	CHN31	Sweep	21.806		17	CS_01964	Sweep	4.28119		17	Doremi	Sweep	3.89005
18	Dowling	Improved	10755.7	289.566		18	CHN34	Sweep	19.3747		18	CS_02038	Sweep	4.08738		18	Dowling	Sweep	4.01298
19	Fiskeby	Improved	11205.4	226.711		19	CHN35	Sweep	22.3569		19	Daechu	Sweep	3.69151		19	Fiskeby	Sweep	3.14189
20	Galchae	Improved	11241	289.85		20	CHN37	Sweep	21.8895		20	Fen_dou_16	Sweep	5.43399		20	Galchae	Sweep	4.01692
21	Hannam	Improved	10415.8	281.814		21	CHN38	Sweep	20.3642		21	Fu_yang	Sweep	7.24322		21	Hannam	Sweep	3.90554
22	Hojang	Improved	7506.4	275.684		22	CHN40	Sweep	22.4892		22	Galmi	Sweep	3.40682		22	Hojang	Sweep	3.82059
23	Hoseo	Improved	11918.9	475.258		23	CHN41	Sweep	21.5286		23	Gangwon-72	Sweep	3.5873		23	Hoseo	Sweep	6.58641
24	Hwangkeum	Improved	9939.14	278.552		24	CHN42	Sweep	19.06		24	Geomeon	Sweep	4.08117		24	Hwangkeum	Sweep	3.86034
25	Iksan10	Improved	10333.6	326.299		25	CHN43	Sweep	23.5346		25	Geomeunbak	Sweep	3.91078		25	Iksan10	Sweep	4.52204
26	Ilpumgeomjeong	Improved	10738.3	307.78		26	CHN45	Sweep	21.6147		26	Geomjeong-1	Sweep	3.87723		26	Ilpumgeomjeong	Sweep	4.2654
27	Josaengseori	Improved	11366.5	270.359		27	CHN46	Sweep	22.0597		27	Geomjeong-2	Sweep	3.84516		27	Josaengseori	Sweep	3.7468
28	Kantou_44	Improved	11743.4	333.914		28	CHN49	Sweep	24.2334		28	Geomjeong-3	Sweep	4.73041		28	Kantou_44	Sweep	4.62758
29	Kershaw	Improved	10708	322.175		29	CHN54	Sweep	22.7371		29	Geomjeongol	Sweep	3.93521		29	Kershaw	Sweep	4.46489
30	Keumkangdaelib	Improved	11405.1	269.666		30	CHN55	Sweep	21.4989		30	Giant	Sweep	5.31677		30	Keumkangdaelib	Sweep	3.73719
31	Kwangan	Improved	10385.2	421.568		31	CHN56	Sweep	22.2154		31	GL_2624_96	Sweep	3.5791		31	Kwangan	Sweep	5.84234
32	kwangkyo	Improved	12580.9	340.075		32	CHN58	Sweep	25.5753		32	GL_2626_96	Sweep	4.25977		32	kwangkyo	Sweep	4.71296
33	KwangkyoV2	Improved	12354.3	333.144		33	CHN60	Sweep	22.7364		33	GL_2631_96	Sweep	4.22771		33	KwangkyoV2	Sweep	4.61691
34	L62-667	Improved	9774.08	295.397		34	CHN64	Sweep	22.2219		34	GL_2684_95	Sweep	4.05639		34	L62-667	Sweep	4.09379
35	Lindarin_63	Improved	8657.99	199.908		35	CHN7	Sweep	22.2483		35	GL_2687_A	Sweep	4.35616		35	Lindarin_63	Sweep	2.77044
36	Lindou_9	Improved	12646.7	330.641		36	IT_182932	Sweep	19.651		36	GL2689	Sweep	4.26951		36	Lindou_9	Sweep	4.58222
37	Manpung	Improved	8300.67	241.897		37	IT162825	Sweep	20.0953		37	Gyeongsan199754	Sweep	5.66079		37	Manpung	Sweep	3.35236
38	Marshall	Improved	8681.03	260.65		38	IT178480	Sweep	19.7025		38	Hadaedu	Sweep	3.85329		38	Marshall	Sweep	3.61225
39	Milyang_26	Improved	6715.36	226.684		39	IT182840	Sweep	20.9902		39	Haenam-1998-16	Sweep	3.78209		39	Milyang_26	Sweep	3.14152
40	Milyang12	Improved	7264.38	278.653		40	IT182847	Sweep	18.7173		40	Haman	Sweep	3.63697		40	Milyang12	Sweep	3.86174
41	Milyang206	Improved	8405.63	230.436		41	IT182848	Sweep	20.9557		41	Heihokuta	Sweep	4.02747		41	Milyang206	Sweep	3.19351
42	Myeongjunamul	Improved	10003.4	259.203		42	IT182864	Sweep	19.3907		42	Heugcheong	Sweep	3.82165		42	Myeongjunamul	Sweep	3.59219
43	Nampung	Improved	7386.43	219.018		43	IT182869	Sweep	19.8697		43	Heugseagyuwoldu	Sweep	3.87425		43	Nampung	Sweep	3.03528
44	Nokwon	Improved	11612.3	333.084		44	IT182919	Sweep	18.8943		44	Horangi	Sweep	3.5888		44	Nokwon	Sweep	4.61607
45	Nonglim73	Improved	12266.9	328.825		45	IT182946	Sweep	18.312		45	Hwinkong	Sweep	3.87526		45	Nonglim73	Sweep	4.55706
46	Ogden	Improved	10282.8	302.786		46	IT182968	Sweep	18.9392		46	IT102595	Sweep	4.64487		46	Ogden	Sweep	4.19619
47	OT89-06	Improved	9978.54	283.19		47	IT182976	Sweep	20.9921		47	IT102668	Sweep	4.07651		47	OT89-06	Sweep	3.92462
48	OT94-51	Improved	8581.79	265.699		48	IT182993	Sweep	19.8921		48	IT103189	Sweep	3.37852		48	OT94-51	Sweep	3.68222
49	Paldonamul	Improved	10158.5	251.356		49	IT183036	Sweep	19.5838		49	IT104334	Sweep	5.00094		49	Paldonamul	Sweep	3.48345
50	PI_391597	Improved	13362	380.309		50	IT183037	Sweep	18.1028		50	IT104887A	Sweep	4.29008		50	PI_391597	Sweep	5.27054
51	Pungwon	Improved	8546.92	302.493		51	IT183045	Sweep	19.8032		51	IT112859	Sweep	4.37188		51	Pungwon	Sweep	4.19213
52	Pureun	Improved	6073.76	202.973		52	IT183105	Sweep	20.0214		52	IT115870	Sweep	4.36837		52	Pureun	Sweep	2.81292
53	Pureun-3	Improved	6076.27	202.421		53	IT183115	Sweep	17.9322		53	IT121464	Sweep	3.8342		53	Pureun-3	Sweep	2.80527
54	RAIKO	Improved	11993.9	297.219		54	IT183120	Sweep	19.0765		54	IT121504	Sweep	3.54834		54	RAIKO	Sweep	4.11903
55	Saebyeol	Improved	9714.65	286.387		55	IT184053	Sweep	20.0421		55	IT155162	Sweep	3.79605		55	Saebyeol	Sweep	3.96892
56	Saedanbaek	Improved	9851.4	274.069		56	IT184108	Sweep	18.6673		56	IT177322	Sweep	4.87601		56	Saedanbaek	Sweep	3.7982
57	Saline	Improved	6168.03	183.612		57	IT184146	Sweep	19.1756		57	IT177327	Sweep	4.35638		57	Saline	Sweep	2.54461
58	Savoy	Improved	8790.22	310.429		58	IT184194	Sweep	19.4204		58	IT177337	Sweep	3.81209		58	Savoy	Sweep	4.30211
59	seonam	Improved	11662	402.002		59	IT184233	Sweep	18.3194		59	IT177388	Sweep	3.69509		59	seonam	Sweep	5.57119
60	Shinhwa	Improved	9641.14	260.901		60	IT184254	Sweep	18.7205		60	IT177413	Sweep	4.3913		60	Shinhwa	Sweep	3.61571
61	Sinpaldal	Improved	6594.01	191.627		61	IT184258	Sweep	19.3376		61	IT177513	Sweep	3.64003		61	Sinpaldal	Sweep	2.65568
62	Sinpaldal2	Improved	7113.77	205.81		62	IT188367	Sweep	18.1932		62	IT177518	Sweep	5.1132		62	Sinpaldal2	Sweep	2.85224
63	Sinrok	Improved	11196.5	316.587		63	IT188404	Sweep	18.7279		63	IT177528	Sweep	3.68905		63	Sinrok	Sweep	4.38745
64	Socheong	Improved	11028.2	237.061		64	IT188418	Sweep	18.3		64	IT177627	Sweep	3.95004		64	Socheong	Sweep	3.28533
65	Socheong2	Improved	12129.8	284.482		65	IT195544	Sweep	18.748		65	IT177793	Sweep	4.16867		65	Socheong2	Sweep	3.94253
66	Soheung2	Improved	12040.5	358.152		66	IT195562	Sweep	17.9167		66	IT177951	Sweep	5.39688		66	Soheung2	Sweep	4.96349
67	Soho	Improved	9453.29	288.195		67	Jangheung	Sweep	17.9123		67	IT177955	Sweep	3.22247		67	Soho	Sweep	3.99398
68	Sohwang	Improved	11627.6	358.503		68	JPN10	Sweep	17.4437		68	IT178024	Sweep	3.71464		68	Sohwang	Sweep	4.96835
69	Somyeongnamul	Improved	11649.3	391.719		69	JPN12	Sweep	19.4639		69	IT178037	Sweep	5.7392		69	Somyeongnamul	Sweep	5.42867
70	Sowon	Improved	9717.02	273.362		70	JPN16	Sweep	18.0528		70	IT180313	Sweep	4.00028		70	Sowon	Sweep	3.78841
71	Sowon2010	Improved	9545.95	270.059		71	JPN18	Sweep	16.0467		71	IT180422	Sweep	4.76565		71	Sowon2010	Sweep	3.74264
72	Sugae_30	Improved	11654.1	321.751		72	JPN23	Sweep	18.6039		72	IT208844	Sweep	3.83192		72	Sugae_30	Sweep	4.45902
73	Sugae_42	Improved	12206	348.578		73	JPN24	Sweep	18.3222		73	IT220684	Sweep	3.63344		73	Sugae_42	Sweep	4.8308
74	Sugae_43	Improved	11815.2	345.914		74	JPN29	Sweep	18.0568		74	IT224436	Sweep	4.12082		74	Sugae_43	Sweep	4.79388
75	Suwon_2	Improved	11519.4	279.868		75	JPN30	Sweep	19.3556		75	IT224873	Sweep	5.36167		75	Suwon_2	Sweep	3.87858
76	Suwon103	Improved	11387.5	282.342		76	JPN31	Sweep	18.945		76	IT224875	Sweep	3.82173		76	Suwon103	Sweep	3.91286
77	Suwon116	Improved	10942.7	318.802		77	JPN32	Sweep	17.551		77	IT228363	Sweep	4.07258		77	Suwon116	Sweep	4.41815
78	Suwon98	Improved	10488.1	267.267		78	JPN36	Sweep	17.6801		78	IT234975	Sweep	4.54084		78	Suwon98	Sweep	3.70395
79	Taekwang	Improved	10993.5	278.325		79	JPN39	Sweep	16.1243		79	IT238217	Sweep	4.74638		79	Taekwang	Sweep	3.8572
80	Uram	Improved	7801.2	257.061		80	JPN40	Sweep	16.4687		80	Jinheung-NO_11	Sweep	3.55868		80	Uram	Sweep	3.5625
81	Williams_82K	Improved	2700.85	146.541		81	JPN43	Sweep	19.0215		81	Juinuni	Sweep	4.29023		81	Williams_82K	Sweep	2.03085
82	Wonhwang	Improved	10827.2	376.176		82	JPN46	Sweep	17.6062		82	KAERI_590-6	Sweep	3.70528		82	Wonhwang	Sweep	5.21327
83	X1000A	Improved	8492.95	233.954		83	JPN51	Sweep	18.7998		83	Kangwon2-33	Sweep	5.40154		83	X1000A	Sweep	3.24227
84	Yonpoong	Improved	9025.72	251.516		84	JPN56	Sweep	19.4458		84	Kangwon2-4	Sweep	3.71219		84	Yonpoong	Sweep	3.48566
85	York	Improved	10268.3	260.15		85	JPN65	Sweep	18.3336		85	Kangwon3-24	Sweep	3.5934		85	York	Sweep	3.60531
86	Youkwoo16	Improved	9500.65	279.644		86	JPN66	Sweep	19.6648		86	Kangwon3-25	Sweep	3.54548		86	Youkwoo16	Sweep	3.87547
87	Ajuggali	Landrace	11163.3	294.981		87	JPN70	Sweep	17.7564		87	Kangwon3-31	Sweep	3.50555		87	Anpyeong	Control	9.19228
88	Babmit	Landrace	10708.8	264.002		88	JPN71	Sweep	17.8244		88	Kangwon5-19	Sweep	4.11784		88	Bangsa	Control	9.32413
89	Back_Tac	Landrace	10805.8	261.499		89	JPN8	Sweep	16.5859		89	kangwon5-26	Sweep	3.66593		89	Blackhawk	Control	8.10442
90	Baegbong	Landrace	10585.7	341.523		90	Mungyeong	Sweep	18.9414		90	KAS_102-2	Sweep	4.13866		90	Boone	Control	9.70268
91	Baekjung_42	Landrace	11893.2	307.967		91	PI_339871B	Sweep	17.9726		91	KAS_205-22	Sweep	3.83079		91	Boseok	Control	10.0645
92	Baekmo_9	Landrace	11470.1	352.009		92	PI_342620_A	Sweep	18.387		92	KAS-100-12	Sweep	4.12643		92	Bukwang	Control	10.1344
93	Bancheongdu	Landrace	11118.5	353.225		93	PI_378685	Sweep	17.6504		93	KAS-100-8-2	Sweep	3.88205		93	Cheongja	Control	9.00413
94	Browngilgun	Landrace	14093.8	448.179		94	PI_378691	Sweep	19.4546		94	KAS150-22	Sweep	3.57245		94	Cheongja3	Control	8.6096
95	Cai_dou	Landrace	14386.6	456.866		95	PI_424002	Sweep	20.0414		95	KAS-160-5	Sweep	3.66246		95	Clark	Control	4.79035
96	Cheonangun	Landrace	11282.5	296.945		96	PI_458537A	Sweep	23.0274		96	KAS210-22	Sweep	3.94701		96	Daeheug	Control	10.3391
97	Cheongsong-1	Landrace	11372.9	305.385		97	PI_507822	Sweep	20.8162		97	KAS241-4	Sweep	3.43368		97	Daepung	Control	8.05462
98	Cheongtae	Landrace	11213.4	259.818		98	PI_518282	Sweep	24.1222		98	KAS302-19	Sweep	4.17075		98	Daewon	Control	9.32179
99	Chonggok	Landrace	11671.4	354.038		99	PI-378689	Sweep	17.9642		99	KAS304-12	Sweep	3.36569		99	Daeyang	Control	9.61569
100	Cin	Landrace	12313.5	297.654		100	PI378698	Sweep	17.4395		100	KAS331-12	Sweep	4.17604		100	Danbaeg	Control	8.8725
101	CNS	Landrace	11641.3	274.75		101	PI-507800-B	Sweep	22.8776		101	KAS331-13	Sweep	4.31105		101	Danmi2	Control	10.7096
102	CS_00829	Landrace	13274	393.983		102	PI-65549	Sweep	21.8733		102	KAS361-2	Sweep	3.35289		102	Dongsan-133	Control	10.5699
103	CS_01964	Landrace	10429.1	308.919		103	YWS1001	Sweep	20.2617		103	KAS380-14	Sweep	3.37401		103	Doremi	Control	9.28124
104	CS_02038	Landrace	11067.7	294.935		104	YWS1016	Sweep	16.7364		104	KAS502-6	Sweep	4.19487		104	Dowling	Control	9.97852
105	Daechu	Landrace	11051.4	266.37		105	YWS1022	Sweep	19.4773		105	KAS505-1	Sweep	4.0173		105	Fiskeby	Control	10.4671
106	Fen_dou_16	Landrace	13826.5	392.103		106	YWS1023	Sweep	19.889		106	KAS524-4	Sweep	3.45236		106	Galchae	Control	10.4409
107	Fu_yang	Landrace	13163.6	522.652		107	YWS1026	Sweep	19.4948		107	KAS531-5	Sweep	4.69354		107	Hannam	Control	9.6618
108	Galmi	Landrace	10445.1	245.828		108	YWS1027	Sweep	19.6414		108	KAS544-2	Sweep	4.0185		108	Hojang	Control	6.89383
109	Gangwon-72	Landrace	11277.6	258.85		109	YWS1029	Sweep	19.3875		109	KAS571-23	Sweep	3.37917		109	Hoseo	Control	10.9104
110	Geomeon	Landrace	10558.7	294.487		110	YWS1031	Sweep	21.3205		110	KAS574-11	Sweep	3.79084		110	Hwangkeum	Control	9.2105
111	Geomeunbak	Landrace	10705.8	282.192		111	YWS1034	Sweep	10.9876		111	KAS575-1	Sweep	4.12499		111	Iksan10	Control	9.54106
112	Geomjeong-1	Landrace	10654.5	279.771		112	YWS1041	Sweep	19.2644		112	KAS590-6	Sweep	4.01048		112	Ilpumgeomjeong	Control	9.94456
113	Geomjeong-2	Landrace	12458.6	277.457		113	YWS1055	Sweep	20.0491		113	KAS611-1	Sweep	4.69399		113	Josaengseori	Control	10.5791
114	Geomjeong-3	Landrace	11415.6	341.334		114	YWS1064	Sweep	20.154		114	KAS622-8	Sweep	3.90314		114	Kantou_44	Control	10.8779
115	Geomjeongol	Landrace	11379.5	283.954		115	YWS1089	Sweep	18.9709		115	KAS625-19	Sweep	4.08249		115	Kershaw	Control	9.90195
116	Giant	Landrace	13067.9	383.644		116	YWS1090	Sweep	18.151		116	KAS629-10	Sweep	3.85008		116	Keumkangdaelib	Control	10.6166
117	GL_2624_96	Landrace	11292.4	258.258		117	YWS1098	Sweep	18.1743		117	KAS636-21	Sweep	3.89302		117	Kwangan	Control	9.4994
118	GL_2626_96	Landrace	13181.3	307.374		118	YWS1099	Sweep	18.3545		118	KAS638-10	Sweep	4.53762		118	kwangkyo	Control	11.6705
119	GL_2631_96	Landrace	13623.5	305.06		119	YWS1100	Sweep	19.1561		119	KAS640-12	Sweep	4.08636		119	KwangkyoV2	Control	11.4611
120	GL_2684_95	Landrace	11898.2	292.698		120	YWS1113	Sweep	16.9565		120	KAS640-46	Sweep	3.85733		120	L62-667	Control	9.03707
121	GL_2687_A	Landrace	13382.7	314.329		121	YWS1114	Sweep	19.2289		121	KAS640-49	Sweep	3.92373		121	Lindarin_63	Control	8.06402
122	GL2689	Landrace	11913.7	308.077		122	YWS1120	Sweep	19.5024		122	KAS641-8	Sweep	3.69445		122	Lindou_9	Control	11.7422
123	Gyeongsan199754	Landrace	14243.6	408.468		123	YWS1123	Sweep	19.1058		123	KAS651-37	Sweep	3.45814		123	Manpung	Control	7.68331
124	Hadaedu	Landrace	11419.2	278.044		124	YWS1145	Sweep	19.0035		124	KAS660-12	Sweep	4.43597		124	Marshall	Control	8.02807
125	Haenam-1998-16	Landrace	10972.5	272.906		125	YWS1150	Sweep	19.2562		125	KAS660-21	Sweep	4.01733		125	Milyang_26	Control	6.18636
126	Haman	Landrace	10409.4	262.435		126	YWS1155	Sweep	18.8984		126	KAS663-8	Sweep	4.37397		126	Milyang12	Control	6.66026
127	Heihokuta	Landrace	10110.9	290.612		127	YWS1158	Sweep	20.1044		127	Keonol	Sweep	4.71034		127	Milyang206	Control	7.79431
128	Heugcheong	Landrace	10894.6	275.76		128	YWS1160	Sweep	19.4806		128	KLG_16001	Sweep	6.49561		128	Myeongjunamul	Control	9.29022
129	Heugseagyuwoldu	Landrace	11493	279.556		129	YWS1168	Sweep	19.3582		129	KLS_808-1	Sweep	3.92862		129	Nampung	Control	6.83348
130	Horangi	Landrace	10545.5	258.958		130	YWS1175	Sweep	18.0769		130	KLS087019	Sweep	4.32616		130	Nokwon	Control	10.7538
131	Hwinkong	Landrace	9537.24	279.629		131	YWS1176	Sweep	18.7223		131	KLS087062	Sweep	3.69008		131	Nonglim73	Control	11.3819
132	IT102595	Landrace	11828.1	335.162		132	YWS-1178-R	Sweep	20.685		132	KLS087160	Sweep	4.31727		132	Ogden	Control	9.51501
133	IT102668	Landrace	11402	294.151		133	YWS1190	Sweep	19.255		133	KLS105	Sweep	4.45105		133	OT89-06	Control	9.24364
134	IT103189	Landrace	10813.8	243.785		134	YWS1207	Sweep	18.8722		134	KLS-116-1	Sweep	4.14336		134	OT94-51	Control	7.92864
135	IT104334	Landrace	11336.7	360.855		135	YWS121	Sweep	17.6995		135	KLS117	Sweep	6.31547		135	Paldonamul	Control	9.44556
136	IT104887A	Landrace	11282.5	309.561		136	YWS1214	Sweep	18.4633		136	KLS123-1	Sweep	3.61818		136	PI_391597	Control	12.3768
137	IT112859	Landrace	11845.9	315.464		137	YWS1216	Sweep	19.3213		137	KLS137-1	Sweep	3.63453		137	Pungwon	Control	7.86032
138	IT115870	Landrace	11806.1	315.21		138	YWS1222	Sweep	16.9925		138	KLS419	Sweep	3.50216		138	Pureun	Control	5.59726
139	IT121464	Landrace	11012.2	276.666		139	YWS1225	Sweep	18.6708		139	KLS606-2	Sweep	3.79878		139	Pureun-3	Control	5.60019
140	IT121504	Landrace	10320.5	256.039		140	YWS1228	Sweep	19.7427		140	KLS714-2	Sweep	4.81608		140	RAIKO	Control	11.1517
141	IT155162	Landrace	11041.9	273.913		141	YWS1229	Sweep	18.2328		141	KLS72O-1	Sweep	4.0591		141	Saebyeol	Control	8.989
142	IT177322	Landrace	11392.3	351.84		142	YWS1230	Sweep	18.9755		142	KLS739-2	Sweep	4.54307		142	Saedanbaek	Control	9.13112
143	IT177327	Landrace	10759.1	314.345		143	YWS1237	Sweep	19.1096		143	KLS77013	Sweep	3.53367		143	Saline	Control	5.7056
144	IT177337	Landrace	11578.4	275.07		144	YWS124	Sweep	19.3888		144	KLS77048	Sweep	3.79247		144	Savoy	Control	8.08472
145	IT177388	Landrace	10234.7	266.628		145	YWS1242	Sweep	14.461		145	KLS77114-1	Sweep	4.51413		145	seonam	Control	10.7354
146	IT177413	Landrace	11908.1	316.865		146	YWS1243	Sweep	16.22		146	KLS77131-2	Sweep	3.70333		146	Shinhwa	Control	8.94321
147	IT177513	Landrace	11114.8	262.655		147	YWS1244	Sweep	19.2416		147	KLS77170	Sweep	3.97184		147	Sinpaldal	Control	6.10409
148	IT177518	Landrace	13142.6	368.955		148	YWS1246	Sweep	19.2541		148	KLS77196-1	Sweep	4.23827		148	Sinpaldal2	Control	6.58611
149	IT177528	Landrace	11680.3	266.192		149	YWS1247	Sweep	20.116		149	KLS85044	Sweep	4.72494		149	Sinrok	Control	10.373
150	IT177627	Landrace	11478.4	285.025		150	YWS1263	Sweep	20.8687		150	KLS85109	Sweep	4.83796		150	Socheong	Control	10.2883
151	IT177793	Landrace	11821.3	300.801		151	YWS1273	Sweep	18.1969		151	KLS85250	Sweep	3.84169		151	Socheong2	Control	11.2935
152	IT177951	Landrace	13636.1	389.425		152	YWS1274	Sweep	20.7654		152	KLS86037	Sweep	4.09455		152	Soheung2	Control	11.1381
153	IT177955	Landrace	10557.7	232.525		153	YWS1284	Sweep	20.429		153	KLS-86083-R_L1	Sweep	5.93337		153	Soho	Control	8.73809
154	IT178024	Landrace	10803.4	268.039		154	YWS1285	Sweep	20.0313		154	KLS86094	Sweep	3.86756		154	Sohwang	Control	10.7441
155	IT178037	Landrace	14472	414.126		155	YWS1290	Sweep	20.2822		155	KLS86097	Sweep	4.08353		155	Somyeongnamul	Control	10.7331
156	IT180313	Landrace	10936.1	288.65		156	YWS1309	Sweep	19.6417		156	KLS87005	Sweep	4.13486		156	Sowon	Control	9.00368
157	IT180422	Landrace	12576.8	343.877		157	YWS1324	Sweep	18.7846		157	KLS87096	Sweep	4.60053		157	Sowon2010	Control	8.84372
158	IT208844	Landrace	11248.6	276.501		158	YWS1328	Sweep	20.1195		158	KLS87113	Sweep	4.55647		158	Sugae_30	Control	10.8044
159	IT220684	Landrace	12292.3	262.179		159	YWS-1338-R	Sweep	19.7831		159	KLS87277	Sweep	4.07471		159	Sugae_42	Control	11.305
160	IT224436	Landrace	11710.2	297.348		160	YWS1354	Sweep	18.6666		160	KLS87323	Sweep	3.5		160	Sugae_43	Control	10.9349
161	IT224873	Landrace	12622.9	386.884		161	YWS137	Sweep	16.8531		161	KLS87345	Sweep	4.97398		161	Suwon_2	Control	10.7159
162	IT224875	Landrace	11104.3	275.766		162	YWS1376	Sweep	19.8302		162	KLS87348	Sweep	4.71038		162	Suwon103	Control	10.5878
163	IT228363	Landrace	12760	293.867		163	YWS139	Sweep	15.8546		163	KLS87352	Sweep	4.31187		163	Suwon116	Control	10.1289
164	IT234975	Landrace	11897.8	327.655		164	YWS14	Sweep	19.3672		164	KLS88035	Sweep	4.15449		164	Suwon98	Control	9.74462
165	IT238217	Landrace	12274.1	342.486		165	YWS1446	Sweep	13.2014		165	KLS88046	Sweep	5.06774		165	Taekwang	Control	10.2159
166	Jinheung-NO_11	Landrace	11650.7	256.785		166	YWS1447	Sweep	20.332		166	KLS88048	Sweep	5.17303		166	Uram	Control	7.19266
167	Juinuni	Landrace	11863.7	309.572		167	YWS1452	Sweep	20.009		167	KLS88066	Sweep	4.60285		167	Williams_82K	Control	2.43531
168	KAERI_590-6	Landrace	11683.7	267.363		168	YWS1457	Sweep	19.873		168	KLS88068-2	Sweep	3.86511		168	Wonhwang	Control	9.96406
169	Kangwon2-33	Landrace	12703.2	389.761		169	YWS148	Sweep	19.6909		169	Kongnamul	Sweep	4.59167		169	X1000A	Control	7.87421
170	Kangwon2-4	Landrace	10877.4	267.862		170	YWS1502	Sweep	19.4493		170	L-B	Sweep	3.88747		170	Yonpoong	Control	8.36541
171	Kangwon3-24	Landrace	10461	259.29		171	YWS1507	Sweep	19.8105		171	Meju	Sweep	4.62436		171	York	Control	9.54184
172	Kangwon3-25	Landrace	10836.4	255.832		172	YWS1512	Sweep	19.7523		172	Meju_Jeonbuk	Sweep	4.58978		172	Youkwoo16	Control	8.79139
173	Kangwon3-31	Landrace	10514.7	252.952		173	YWS1516	Sweep	19.072		173	Meju_Jeonnam	Sweep	4.33286
174	Kangwon5-19	Landrace	11475.8	297.132		174	YWS1518	Sweep	19.9479		174	Mote	Sweep	4.34307
175	kangwon5-26	Landrace	10803.7	264.524		175	YWS1528	Sweep	19.0188		175	Namul	Sweep	3.32212
176	KAS_102-2	Landrace	11526.9	298.635		176	YWS1533	Sweep	19.2559		176	Nezumi_Meta	Sweep	4.0322
177	KAS_205-22	Landrace	11087.3	276.42		177	YWS1540	Sweep	19.7633		177	No_39_Green	Sweep	4.11064
178	KAS-100-12	Landrace	11292.7	297.753		178	YWS1549	Sweep	18.588		178	Nonduleong	Sweep	3.76283
179	KAS-100-8-2	Landrace	11783.3	280.118		179	YWS1558	Sweep	22.3929		179	Oial	Sweep	3.71634
180	KAS150-22	Landrace	11273.7	257.779		180	YWS156	Sweep	19.5022		180	Ol	Sweep	4.44649
181	KAS-160-5	Landrace	11367.3	264.273		181	YWS1562	Sweep	18.9144		181	ORD_8139	Sweep	4.12226
182	KAS210-22	Landrace	10473.8	284.806		182	YWS1577	Sweep	18.6081		182	Peking	Sweep	3.87385
183	KAS241-4	Landrace	10814	247.765		183	YWS1580	Sweep	22.7028		183	PI_157430	Sweep	3.8146
184	KAS302-19	Landrace	11058.2	300.951		184	YWS1582	Sweep	20.2116		184	PI_159764	Sweep	5.45985
185	KAS304-12	Landrace	10979.8	242.86		185	YWS1584	Sweep	18.944		185	PI_196175	Sweep	3.50354
186	KAS331-12	Landrace	11391	301.332		186	YWS1588	Sweep	19.0737		186	PI_339982	Sweep	3.81682
187	KAS331-13	Landrace	11587.7	311.074		187	YWS1592	Sweep	19.492		187	PI_340003	Sweep	3.88879
188	KAS361-2	Landrace	10923.5	241.936		188	YWS1598	Sweep	20.1228		188	PI_399062	Sweep	3.50245
189	KAS380-14	Landrace	10668.5	243.46		189	YWS1605	Sweep	19.4809		189	PI_399079	Sweep	3.90794
190	KAS502-6	Landrace	11287	302.691		190	YWS1607	Sweep	20.1412		190	PI_399089	Sweep	3.96953
191	KAS505-1	Landrace	11116.4	289.878		191	YWS1608	Sweep	18.6431		191	PI_399100	Sweep	4.44071
192	KAS524-4	Landrace	10714.2	249.113		192	YWS1610	Sweep	19.8473		192	PI_399108	Sweep	3.7668
193	KAS531-5	Landrace	11452.2	338.673		193	YWS1611	Sweep	20.3324		193	PI_399113	Sweep	3.53059
194	KAS544-2	Landrace	11289.4	289.964		194	YWS1616	Sweep	19.0748		194	PI_399126	Sweep	3.7859
195	KAS571-23	Landrace	10557.4	243.832		195	YWS1618	Sweep	17.07		195	PI_407736	Sweep	3.4677
196	KAS574-11	Landrace	11254.7	273.537		196	YWS1620	Sweep	20.2348		196	PI_407810	Sweep	4.46783
197	KAS575-1	Landrace	10615.3	297.649		197	YWS1621	Sweep	17.2698		197	PI_458156	Sweep	3.61653
198	KAS590-6	Landrace	11211.2	289.386		198	YWS164	Sweep	19.0232		198	PI_458184	Sweep	4.10574
199	KAS611-1	Landrace	12042.9	338.706		199	YWS-17	Sweep	20.4645		199	PI_458232	Sweep	5.18552
200	KAS622-8	Landrace	10574.9	281.641		200	YWS177	Sweep	20.6495		200	PI_458260	Sweep	3.934
201	KAS625-19	Landrace	10394.3	294.582		201	YWS192	Sweep	18.8052		201	PI_458277	Sweep	4.54521
202	KAS629-10	Landrace	10980.5	277.812		202	YWS193	Sweep	21.6514		202	PI_475824_A	Sweep	4.6971
203	KAS636-21	Landrace	11622	280.91		203	YWS199	Sweep	18.853		203	PI_556949	Sweep	3.87687
204	KAS638-10	Landrace	11639.5	327.423		204	YWS204	Sweep	15.6011		204	PI_567317	Sweep	5.30498
205	KAS640-12	Landrace	11637.9	294.861		205	YWS219	Sweep	19.4304		205	PI_567366_A	Sweep	6.36967
206	KAS640-46	Landrace	10959.9	278.335		206	YWS229	Sweep	19.9138		206	PI_567458	Sweep	4.24529
207	KAS640-49	Landrace	10905.8	283.126		207	YWS255	Sweep	19.129		207	PI_567519	Sweep	3.95134
208	KAS641-8	Landrace	10549.8	266.582		208	YWS26	Sweep	18.5007		208	PI_567591	Sweep	3.80564
209	KAS651-37	Landrace	10728.6	249.531		209	YWS265	Sweep	20.7066		209	PI_567601	Sweep	5.98694
210	KAS660-12	Landrace	11120.9	320.088		210	YWS276	Sweep	17.8752		210	PI_567660_A	Sweep	4.14099
211	KAS660-21	Landrace	11036.6	289.88		211	YWS294	Sweep	18.8219		211	PI_567759	Sweep	5.83511
212	KAS663-8	Landrace	10628	315.614		212	YWS298	Sweep	18.7367		212	PI_567773	Sweep	5.13259
213	Keonol	Landrace	11673.1	339.886		213	YWS3	Sweep	17.5691		213	PI_587718	Sweep	5.34261
214	KLG_16001	Landrace	13855.7	468.706		214	YWS300	Sweep	21.1161		214	PI_603174_A	Sweep	5.94733
215	KLS_808-1	Landrace	11945.3	283.479		215	YWS303	Sweep	16.9641		215	PI_603176_A	Sweep	3.49271
216	KLS087019	Landrace	11948.8	312.164		216	YWS304	Sweep	20.57		216	PI_62203-8	Sweep	4.9818
217	KLS087062	Landrace	11283.8	266.267		217	YWS308	Sweep	19.8319		217	PI_64698	Sweep	4.62739
218	KLS087160	Landrace	11253.1	311.523		218	YWS311	Sweep	19.5965		218	PI_72227	Sweep	4.96401
219	KLS105	Landrace	12007.6	321.177		219	YWS318	Sweep	18.8186		219	PI_81037	Sweep	3.75517
220	KLS-116-1	Landrace	14129.7	298.974		220	YWS331	Sweep	20.296		220	PI_82218	Sweep	3.36487
221	KLS117	Landrace	14378.8	455.708		221	YWS333	Sweep	19.3309		221	PI_82246	Sweep	4.33915
222	KLS123-1	Landrace	11007.3	261.079		222	YWS34	Sweep	19.5301		222	PI_82555	Sweep	4.58495
223	KLS137-1	Landrace	10732	262.258		223	YWS341	Sweep	19.8574		223	PI_83853	Sweep	3.73643
224	KLS419	Landrace	10523.5	252.707		224	YWS347	Sweep	20.0516		224	PI_84646	Sweep	4.38489
225	KLS606-2	Landrace	10988.4	274.11		225	YWS355	Sweep	19.2726		225	PI_84646-2	Sweep	4.12234
226	KLS714-2	Landrace	13030.4	347.516		226	YWS361	Sweep	20.2017		226	PI_84928	Sweep	4.00735
227	KLS72O-1	Landrace	11126.7	292.894		227	YWS366	Sweep	18.5984		227	PI_87002	Sweep	3.69887
228	KLS739-2	Landrace	10592.8	327.816		228	YWS368	Sweep	18.5409		228	PI_87565	Sweep	4.56919
229	KLS77013	Landrace	10800.2	254.981		229	YWS371	Sweep	18.0197		229	PI_87630	Sweep	4.52796
230	KLS77048	Landrace	10608.6	273.655		230	YWS39	Sweep	19.2239		230	PI_87631-1	Sweep	6.13824
231	KLS77114-1	Landrace	11254.5	325.728		231	YWS393	Sweep	18.2828		231	PI_87632	Sweep	4.35666
232	KLS77131-2	Landrace	11090.1	267.223		232	YWS-4	Sweep	20.257		232	PI_88816-S	Sweep	3.85841
233	KLS77170	Landrace	11458.3	286.597		233	YWS40	Sweep	17.7614		233	PI_89138	Sweep	4.18028
234	KLS77196-1	Landrace	10886.4	305.823		234	YWS412	Sweep	19.2644		234	PI_89143	Sweep	5.08113
235	KLS85044	Landrace	11213.3	340.94		235	YWS419	Sweep	18.7327		235	PI_89154-S	Sweep	3.54062
236	KLS85109	Landrace	11321.9	349.095		236	YWS421	Sweep	20.909		236	PI_90763	Sweep	5.62623
237	KLS85250	Landrace	10937.2	277.206		237	YWS426	Sweep	19.5371		237	PI_91073	Sweep	4.20829
238	KLS86037	Landrace	11279.4	295.452		238	YWS427	Sweep	19.5735		238	PI_91725	Sweep	4.02766
239	KLS-86083-R_L1	Landrace	14530.8	428.137		239	YWS432	Sweep	20.4125		239	PI_96280	Sweep	4.71402
240	KLS86094	Landrace	11857.8	279.073		240	YWS433	Sweep	17.5384		240	PI_96354	Sweep	3.44783
241	KLS86097	Landrace	11592.5	294.657		241	YWS435	Sweep	18.9693		241	PI_96549	Sweep	3.74008
242	KLS87005	Landrace	10660.5	298.361		242	YWS438	Sweep	18.1689		242	PI_96786	Sweep	4.69001
243	KLS87096	Landrace	10668.2	331.962		243	YWS448	Sweep	20.2567		243	PI196168	Sweep	3.86414
244	KLS87113	Landrace	12058.3	328.783		244	YWS449	Sweep	19.3898		244	PI227159	Sweep	3.40066
245	KLS87277	Landrace	11692.3	294.021		245	YWS45	Sweep	19.4798		245	PI339736	Sweep	5.68829
246	KLS87323	Landrace	11435.4	252.551		246	YWS459	Sweep	19.0649		246	PI-399122	Sweep	4.16626
247	KLS87345	Landrace	11566	358.91		247	YWS467	Sweep	20.8612		247	PI407795A	Sweep	3.55359
248	KLS87348	Landrace	11815.1	339.889		248	YWS471	Sweep	18.3201		248	PI417329	Sweep	3.56787
249	KLS87352	Landrace	11668.2	311.134		249	YWS474	Sweep	19.8572		249	PI-458175-C	Sweep	4.00757
250	KLS88035	Landrace	10628.9	299.777		250	YWS476	Sweep	19.9759		250	PI-458269	Sweep	3.8965
251	KLS88046	Landrace	11439.5	365.675		251	YWS477	Sweep	18.5961		251	PI475812B	Sweep	4.139
252	KLS88048	Landrace	11314.1	373.272		252	YWS479	Sweep	19.6897		252	PI475814	Sweep	3.8105
253	KLS88066	Landrace	11694.8	332.13		253	YWS483	Sweep	20.1868		253	PI54818	Sweep	3.68243
254	KLS88068-2	Landrace	10774.8	278.896		254	YWS505	Sweep	20.0725		254	PI60269-2	Sweep	3.58232
255	Kongnamul	Landrace	12088.9	331.323		255	YWS506	Sweep	17.8593		255	PI68484-4	Sweep	4.12736
256	L-B	Landrace	10591.9	280.51		256	YWS518	Sweep	19.8571		256	PI68696	Sweep	4.01912
257	Meju	Landrace	10848.3	333.682		257	YWS519	Sweep	18.6041		257	PI80470	Sweep	5.13891
258	Meju_Jeonbuk	Landrace	10934.5	331.186		258	YWS525	Sweep	20.0754		258	PI82183	Sweep	4.88461
259	Meju_Jeonnam	Landrace	11435.9	312.648		259	YWS534	Sweep	20.643		259	PI82235	Sweep	3.68305
260	Mote	Landrace	11704.8	313.385		260	YWS538	Sweep	19.4338		260	PI82278	Sweep	6.97393
261	Namul	Landrace	10954.9	239.716		261	YWS55	Sweep	17.2348		261	PI82291	Sweep	3.84663
262	Nezumi_Meta	Landrace	11231	290.953		262	YWS555	Sweep	20.1178		262	PI82295	Sweep	3.63938
263	No_39_Green	Landrace	12972.1	296.613		263	YWS560	Sweep	19.5043		263	PI82544	Sweep	3.29534
264	Nonduleong	Landrace	10743.2	271.516		264	YWS565	Sweep	18.733		264	PI83868	Sweep	4.35077
265	Oial	Landrace	10697.5	268.161		265	YWS574	Sweep	18.9395		265	PI83893	Sweep	4.27535
266	Ol	Landrace	12081.5	320.847		266	YWS580	Sweep	20.3175		266	PI84581	Sweep	4.00645
267	ORD_8139	Landrace	11788.2	297.451		267	YWS583	Sweep	20.3432		267	PI84609	Sweep	5.51912
268	Peking	Landrace	13860.1	279.527		268	YWS586	Sweep	19.0326		268	PI84611	Sweep	6.21721
269	PI_157430	Landrace	11090.3	275.252		269	YWS59	Sweep	18.6943		269	PI84642	Sweep	4.65273
270	PI_159764	Landrace	11727.8	393.969		270	YWS6	Sweep	18.9046		270	PI84644	Sweep	3.46538
271	PI_196175	Landrace	11497.5	252.806		271	YWS61	Sweep	17.1964		271	PI84669	Sweep	3.57453
272	PI_339982	Landrace	11113.9	275.412		272	YWS615	Sweep	22.0179		272	PI84669N	Sweep	3.99112
273	PI_340003	Landrace	11205.1	280.605		273	YWS-63	Sweep	19.6222		273	PI84680	Sweep	3.23913
274	PI_399062	Landrace	11025.7	252.728		274	YWS64	Sweep	17.5965		274	PI84734	Sweep	4.08682
275	PI_399079	Landrace	11526.7	281.987		275	YWS645	Sweep	19.2865		275	PI84946-2	Sweep	3.89426
276	PI_399089	Landrace	11048	286.431		276	YWS649	Sweep	19.7897		276	PI85089	Sweep	4.16861
277	PI_399100	Landrace	12094.6	320.43		277	YWS65	Sweep	19.5265		277	PI86490	Sweep	5.67548
278	PI_399108	Landrace	10567.2	271.803		278	YWS661	Sweep	19.4403		278	PI86904-1	Sweep	3.85083
279	PI_399113	Landrace	10785	254.758		279	YWS662	Sweep	19.7163		279	PI87574	Sweep	3.75669
280	PI_399126	Landrace	10798.1	273.181		280	YWS663	Sweep	20.0908		280	PI87619-1	Sweep	3.90187
281	PI_407736	Landrace	11316.5	250.22		281	YWS669	Sweep	19.2843		281	PI88306-1	Sweep	4.44984
282	PI_407810	Landrace	12015.3	322.387		282	YWS677	Sweep	20.8947		282	PI88820	Sweep	3.91545
283	PI_458156	Landrace	10748.3	260.96		283	YWS678	Sweep	18.5375		283	PI89128	Sweep	3.66159
284	PI_458184	Landrace	12084.1	296.259		284	YWS-68	Sweep	19.7004		284	PI91083	Sweep	4.55293
285	PI_458232	Landrace	11718	374.174		285	YWS681	Sweep	18.9063		285	PI92568	Sweep	4.24717
286	PI_458260	Landrace	11718.3	283.867		286	YWS689	Sweep	19.411		286	PI93559	Sweep	3.5724
287	PI_458277	Landrace	11318.1	327.971		287	YWS709	Sweep	20.8964		287	PI95853	Sweep	4.06259
288	PI_475824_A	Landrace	13964.6	338.93		288	YWS712	Sweep	16.8392		288	PI96089-5	Sweep	3.65532
289	PI_556949	Landrace	14505.9	279.745		289	YWS726	Sweep	18.7969		289	PI96983	Sweep	3.83593
290	PI_567317	Landrace	12479.2	382.793		290	YWS729	Sweep	19.2864		290	Pu_Ru_Ragi	Sweep	3.70539
291	PI_567366_A	Landrace	13534.3	459.619		291	YWS73	Sweep	18.2415		291	Pureundogseagi	Sweep	3.51663
292	PI_567458	Landrace	13014.2	306.329		292	YWS738	Sweep	19.8605		292	Qi_si_wa	Sweep	6.37047
293	PI_567519	Landrace	12268.6	285.118		293	YWS740	Sweep	17.8535		293	Ryong_song	Sweep	4.07444
294	PI_567591	Landrace	10764.7	274.605		294	YWS742	Sweep	20.8047		294	Sangjupureun	Sweep	3.91824
295	PI_567601	Landrace	13095.2	432.002		295	YWS75	Sweep	18.8032		295	Seonbi	Sweep	3.74091
296	PI_567660_A	Landrace	12837.4	298.803		296	YWS751	Sweep	16.637		296	Seoritae	Sweep	4.64008
297	PI_567759	Landrace	13873.5	421.047		297	YWS761	Sweep	18.5046		297	Shin2	Sweep	3.99338
298	PI_567773	Landrace	12298.2	370.354		298	YWS765	Sweep	19.1454		298	Si_li_da_dou	Sweep	4.61938
299	PI_587718	Landrace	12892.3	385.509		299	YWS769	Sweep	18.3402		299	SLS_B229-1	Sweep	3.54805
300	PI_603174_A	Landrace	13384	429.144		300	YWS785	Sweep	18.9164		300	SLS_B30-2	Sweep	3.47788
301	PI_603176_A	Landrace	11566.1	252.025		301	YWS801	Sweep	22.3237		301	SLS90-101	Sweep	4.08185
302	PI_62203-8	Landrace	12137.7	359.474		302	YWS806	Sweep	20.6956		302	SLS90-102	Sweep	3.70733
303	PI_64698	Landrace	11877.1	333.901		303	YWS818	Sweep	20.7174		303	SLS90-146	Sweep	3.72032
304	PI_72227	Landrace	12580.7	358.19		304	YWS821	Sweep	19.3569		304	SLSB322-3	Sweep	3.50599
305	PI_81037	Landrace	11374.9	270.963		305	YWS828	Sweep	18.2181		305	SLSB397-1	Sweep	3.48042
306	PI_82218	Landrace	10625.1	242.8		306	YWS837	Sweep	17.1906		306	SLSB406-2	Sweep	3.97368
307	PI_82246	Landrace	11547.2	313.102		307	YWS844	Sweep	17.9915		307	SLSB-B-15	Sweep	3.87721
308	PI_82555	Landrace	10648.1	330.838		308	YWS847	Sweep	20.5619		308	SLSB-B-27	Sweep	3.10985
309	PI_83853	Landrace	10792.6	269.611		309	YWS854	Sweep	21.1455		309	SLSJ101-1	Sweep	3.44931
310	PI_84646	Landrace	11275.3	316.403		310	YWS856	Sweep	17.9485		310	SLSJ190-2	Sweep	3.95223
311	PI_84646-2	Landrace	11031.7	297.457		311	YWS867	Sweep	21.4183		311	Sogcheong	Sweep	4.56279
312	PI_84928	Landrace	11466	289.16		312	YWS870	Sweep	21.1208		312	Suigen_Ao	Sweep	4.24312
313	PI_87002	Landrace	10740.3	266.901		313	YWS871	Sweep	19.998		313	VIR_2962	Sweep	4.02121
314	PI_87565	Landrace	11598.8	329.701		314	YWS876	Sweep	17.8548		314	VIR2980	Sweep	4.35003
315	PI_87630	Landrace	11842.4	326.726		315	YWS878	Sweep	18.5109		315	Well-man	Sweep	3.80125
316	PI_87631-1	Landrace	15019	442.919		316	YWS88	Sweep	18.4479		316	White-soybean	Sweep	3.85118
317	PI_87632	Landrace	10431.5	314.365		317	YWS885	Sweep	20.1421		317	WIR2962	Sweep	3.93224
318	PI_88816-S	Landrace	10981.3	278.413		318	YWS891	Sweep	18.7219		318	YB156	Sweep	3.95852
319	PI_89138	Landrace	11041.6	301.638		319	YWS900	Sweep	18.5734		319	YB186-1	Sweep	3.68957
320	PI_89143	Landrace	11377	366.641		320	YWS908	Sweep	17.6818		320	YB316-3	Sweep	3.85332
321	PI_89154-S	Landrace	9487.84	255.482		321	YWS909	Sweep	17.3443		321	Yemsol	Sweep	3.31284
322	PI_90763	Landrace	14750	405.974		322	YWS916	Sweep	18.4912		322	YJ174-2	Sweep	3.22108
323	PI_91073	Landrace	10866.2	303.659		323	YWS923	Sweep	19.9963		323	YJ217-2	Sweep	3.41472
324	PI_91725	Landrace	11373.6	290.626		324	YWS924	Sweep	21.5283		324	YJ229-3	Sweep	3.90679
325	PI_96280	Landrace	11558.7	340.151		325	YWS932	Sweep	20.4501		325	YJ90	Sweep	3.51544
326	PI_96354	Landrace	11511.2	248.786		326	YWS936	Sweep	19.1755		326	YN154	Sweep	3.52489
327	PI_96549	Landrace	10524	269.875		327	YWS939	Sweep	18.058		327	YN161-3	Sweep	3.84095
328	PI_96786	Landrace	11746.4	338.419		328	YWS941	Sweep	18.5414		328	YN188-3	Sweep	3.44381
329	PI196168	Landrace	10895	278.826		329	YWS950	Sweep	19.815		329	YN197-1	Sweep	3.97973
330	PI227159	Landrace	10541.5	245.383		330	YWS957	Sweep	19.3478		330	YN213-2	Sweep	4.58613
331	PI339736	Landrace	13941.9	410.452		331	YWS959	Sweep	19.8356		331	You_huang_dou	Sweep	4.6321
332	PI-399122	Landrace	11409.2	300.627		332	YWS963	Sweep	18.0531		332	Yu_tae	Sweep	4.06811
333	PI407795A	Landrace	11075.2	256.418		333	YWS967	Sweep	18.7766		333	Ajuggali	Control	10.362
334	PI417329	Landrace	10957.6	257.448		334	YWS97	Sweep	18.1431		334	Babmit	Control	9.95815
335	PI-458175-C	Landrace	11068.6	289.176		335	YWS971	Sweep	18.3551		335	Back_Tac	Control	10.0531
336	PI-458269	Landrace	11012.6	281.161		336	YWS973	Sweep	19.802		336	Baegbong	Control	9.76688
337	PI475812B	Landrace	11809.1	298.659		337	YWS975	Sweep	20.5361		337	Baekjung_42	Control	11.0455
338	PI475814	Landrace	12640.2	274.955		338	YWS976	Sweep	18.2907		338	Baekmo_9	Control	10.6001
339	PI54818	Landrace	9774.95	265.715		339	YWS978	Sweep	20.2269		339	Bancheongdu	Control	10.2637
340	PI60269-2	Landrace	12478.7	258.491		340	YWS979	Sweep	20.1385		340	Browngilgun	Control	13.0099
341	PI68484-4	Landrace	10595.1	297.82		341	YWS982	Sweep	18.6906		341	Cai_dou	Control	13.2807
342	PI68696	Landrace	11169.6	290.009		342	YWS985	Sweep	17.4364		342	Cheonangun	Control	10.4738
343	PI80470	Landrace	11612.5	370.811		343	YWS988	Sweep	18.7066		343	Cheongsong-1	Control	10.5519
344	PI82183	Landrace	11457	352.461		344	YWS992	Sweep	19.8065		344	Cheongtae	Control	10.4433
345	PI82235	Landrace	10811.8	265.759		345	YWS996	Sweep	19.7049		345	Chonggok	Control	10.7901
346	PI82278	Landrace	12639.2	503.221		346	CD-0250	Control	18.0146		346	Cin	Control	11.456
347	PI82291	Landrace	11307.4	277.563		347	CD-1078	Control	16.8633		347	CNS	Control	10.837
348	PI82295	Landrace	10632.1	262.609		348	CD-1094	Control	15.5904		348	CS_00829	Control	12.2799
349	PI82544	Landrace	10522	237.784		349	CD-1123	Control	19.9291		349	CS_01964	Control	9.64869
350	PI83868	Landrace	10850.8	313.94		350	CD-1125	Control	17.2494		350	CS_02038	Control	10.2708
351	PI83893	Landrace	11216.9	308.498		351	CD-1148	Control	21.8529		351	Daechu	Control	10.2825
352	PI84581	Landrace	10607.3	289.095		352	CD-1156	Control	20.0025		352	Fen_dou_16	Control	12.8085
353	PI84609	Landrace	14905.7	398.246		353	Cheorwon	Control	19.0832		353	Fu_yang	Control	12.052
354	PI84611	Landrace	14446.4	448.618		354	CHN13	Control	19.353		354	Galmi	Control	9.72411
355	PI84642	Landrace	12171.1	335.729		355	CHN20	Control	18.8451		355	Gangwon-72	Control	10.5054
356	PI84644	Landrace	10007.7	250.053		356	CHN22	Control	21.1241		356	Geomeon	Control	9.78599
357	PI84669	Landrace	9912.23	257.929		357	CHN23	Control	22.5295		357	Geomeunbak	Control	9.93797
358	PI84669N	Landrace	9847	287.989		358	CHN25	Control	22.4578		358	Geomjeong-1	Control	9.89138
359	PI84680	Landrace	10130.9	233.727		359	CHN28	Control	19.3692		359	Geomjeong-2	Control	11.6136
360	PI84734	Landrace	11525.4	294.894		360	CHN3	Control	21.9928		360	Geomjeong-3	Control	10.5583
361	PI84946-2	Landrace	10740.3	281		361	CHN30	Control	19.0704		361	Geomjeongol	Control	10.5786
362	PI85089	Landrace	9983.36	300.796		362	CHN31	Control	20.0396		362	Giant	Control	12.0933
363	PI86490	Landrace	13796.1	409.528		363	CHN34	Control	18.1038		363	GL_2624_96	Control	10.52
364	PI86904-1	Landrace	10984.1	277.866		364	CHN35	Control	20.6154		364	GL_2626_96	Control	12.2741
365	PI87574	Landrace	10579.3	271.073		365	CHN37	Control	20.1176		365	GL_2631_96	Control	12.698
366	PI87619-1	Landrace	10794.7	281.549		366	CHN38	Control	20.2017		366	GL_2684_95	Control	11.0648
367	PI88306-1	Landrace	11337.6	321.089		367	CHN40	Control	21.4664		367	GL_2687_A	Control	12.4595
368	PI88820	Landrace	11533.8	282.528		368	CHN41	Control	19.7985		368	GL2689	Control	11.0649
369	PI89128	Landrace	9704.16	264.211		369	CHN42	Control	19.4359		369	Gyeongsan199754	Control	13.1905
370	PI91083	Landrace	11174.3	328.527		370	CHN43	Control	20.6635		370	Hadaedu	Control	10.6221
371	PI92568	Landrace	11059.9	306.464		371	CHN45	Control	20.8007		371	Haenam-1998-16	Control	10.2011
372	PI93559	Landrace	9588.98	257.775		372	CHN46	Control	20.2822		372	Haman	Control	9.67418
373	PI95853	Landrace	11154.7	293.146		373	CHN49	Control	22.1812		373	Heihokuta	Control	9.36272
374	PI96089-5	Landrace	10477.8	263.758		374	CHN54	Control	21.0123		374	Heugcheong	Control	10.1241
375	PI96983	Landrace	10820.7	276.791		375	CHN55	Control	19.4298		375	Heugseagyuwoldu	Control	10.691
376	Pu_Ru_Ragi	Landrace	10695.8	267.371		376	CHN56	Control	20.8369		376	Horangi	Control	9.80732
377	Pureundogseagi	Landrace	11710.5	253.751		377	CHN58	Control	22.6405		377	Hwinkong	Control	8.82629
378	Qi_si_wa	Landrace	13559.5	459.677		378	CHN60	Control	22.0546		378	IT102595	Control	10.9575
379	Ryong_song	Landrace	11474.1	294.001		379	CHN64	Control	20.8227		379	IT102668	Control	10.5903
380	Sangjupureun	Landrace	11416.3	282.73		380	CHN7	Control	20.354		380	IT103189	Control	10.0775
381	Seonbi	Landrace	11229.3	269.935		381	IT_182932	Control	19.4465		381	IT104334	Control	10.4645
382	Seoritae	Landrace	11703.2	334.816		382	IT162825	Control	18.8752		382	IT104887A	Control	10.4617
383	Shin2	Landrace	11698.8	288.152		383	IT178480	Control	19.3338		383	IT112859	Control	10.9932
384	Si_li_da_dou	Landrace	12101.6	333.323		384	IT182840	Control	19.2714		384	IT115870	Control	10.9555
385	SLS_B229-1	Landrace	10652.5	256.018		385	IT182847	Control	17.7996		385	IT121464	Control	10.2353
386	SLS_B30-2	Landrace	10959.8	250.955		386	IT182848	Control	19.3994		386	IT121504	Control	9.59552
387	SLS90-101	Landrace	11838.6	294.536		387	IT182864	Control	17.6515		387	IT155162	Control	10.2663
388	SLS90-102	Landrace	11348.2	267.511		388	IT182869	Control	18.87		388	IT177322	Control	10.5261
389	SLS90-146	Landrace	11711.3	268.448		389	IT182919	Control	18.7021		389	IT177327	Control	9.9581
390	SLSB322-3	Landrace	9903.55	252.983		390	IT182946	Control	17.2793		390	IT177337	Control	10.7767
391	SLSB397-1	Landrace	10636	251.138		391	IT182968	Control	17.0732		391	IT177388	Control	9.50362
392	SLSB406-2	Landrace	11079.3	286.73		392	IT182976	Control	18.8166		392	IT177413	Control	11.0512
393	SLSB-B-15	Landrace	10633.5	279.769		393	IT182993	Control	17.9849		393	IT177513	Control	10.3465
394	SLSB-B-27	Landrace	9849.35	224.399		394	IT183036	Control	17.9649		394	IT177518	Control	12.1785
395	SLSJ101-1	Landrace	10701.1	248.893		395	IT183037	Control	17.307		395	IT177528	Control	10.8823
396	SLSJ190-2	Landrace	11130.2	285.183		396	IT183045	Control	18.2519		396	IT177627	Control	10.6719
397	Sogcheong	Landrace	11562.3	329.239		397	IT183105	Control	17.9243		397	IT177793	Control	10.9838
398	Suigen_Ao	Landrace	12427.8	306.172		398	IT183115	Control	18.1409		398	IT177951	Control	12.6295
399	VIR_2962	Landrace	12278.6	290.16		399	IT183120	Control	18.6431		399	IT177955	Control	9.8441
400	VIR2980	Landrace	11310.5	313.887		400	IT184053	Control	18.2882		400	IT178024	Control	10.0445
401	Well-man	Landrace	11432.8	274.288		401	IT184108	Control	18.2906		401	IT178037	Control	13.4029
402	White-soybean	Landrace	11487.1	277.891		402	IT184146	Control	18.6827		402	IT180313	Control	10.1514
403	WIR2962	Landrace	11825.9	283.74		403	IT184194	Control	17.8661		403	IT180422	Control	11.663
404	YB156	Landrace	10733.9	285.636		404	IT184233	Control	18.1637		404	IT208844	Control	10.4609
405	YB186-1	Landrace	11386.3	266.23		405	IT184254	Control	17.521		405	IT220684	Control	11.4697
406	YB316-3	Landrace	11083.6	278.046		406	IT184258	Control	18.2484		406	IT224436	Control	10.8811
407	Yemsol	Landrace	9511.88	239.046		407	IT188367	Control	17.93		407	IT224873	Control	11.6659
408	YJ174-2	Landrace	10487.3	232.425		408	IT188404	Control	17.7219		408	IT224875	Control	10.324
409	YJ217-2	Landrace	10766.3	246.398		409	IT188418	Control	17.9841		409	IT228363	Control	11.8853
410	YJ229-3	Landrace	10709.9	281.904		410	IT195544	Control	18.5109		410	IT234975	Control	11.0311
411	YJ90	Landrace	10581.5	253.665		411	IT195562	Control	18.042		411	IT238217	Control	11.3758
412	YN154	Landrace	11330.7	254.347		412	Jangheung	Control	19.2222		412	Jinheung-NO_11	Control	10.8631
413	YN161-3	Landrace	11012.7	277.153		413	JPN10	Control	18.5362		413	Juinuni	Control	11.0158
414	YN188-3	Landrace	11082.1	248.496		414	JPN12	Control	17.905		414	KAERI_590-6	Control	10.8844
415	YN197-1	Landrace	11496.5	287.167		415	JPN16	Control	18.4333		415	Kangwon2-33	Control	11.7398
416	YN213-2	Landrace	12141.3	330.923		416	JPN18	Control	17.4147		416	Kangwon2-4	Control	10.1152
417	You_huang_dou	Landrace	12807.5	334.24		417	JPN23	Control	18.2662		417	Kangwon3-24	Control	9.72641
418	Yu_tae	Landrace	11622.1	293.544		418	JPN24	Control	17.8787		418	Kangwon3-25	Control	10.0876
419	CD-0250	Wild	20286.5	1391.59		419	JPN29	Control	17.8232		419	Kangwon3-31	Control	9.78367
420	CD-1078	Wild	18981.4	1294.07		420	JPN30	Control	18.4373		420	Kangwon5-19	Control	10.6579
421	CD-1094	Wild	17574.4	1222.19		421	JPN31	Control	17.1195		421	kangwon5-26	Control	10.0482
422	CD-1123	Wild	22506.9	1603.92		422	JPN32	Control	17.184		422	KAS_102-2	Control	10.7052
423	CD-1125	Wild	19459	1366.74		423	JPN36	Control	17.8093		423	KAS_205-22	Control	10.3072
424	CD-1148	Wild	24720	1799.19		424	JPN39	Control	18.0275		424	KAS-100-12	Control	10.4827
425	CD-1156	Wild	22510.3	1530.26		425	JPN40	Control	17.6798		425	KAS-100-8-2	Control	10.9673
426	Cheorwon	Wild	21401.6	1385.84		426	JPN43	Control	18.529		426	KAS150-22	Control	10.5026
427	CHN13	Wild	21799.4	1500.66		427	JPN46	Control	18.4948		427	KAS-160-5	Control	10.5857
428	CHN20	Wild	21284.9	1518.94		428	JPN51	Control	18.0681		428	KAS210-22	Control	9.71427
429	CHN22	Wild	23866.4	1710.02		429	JPN56	Control	18.3521		429	KAS241-4	Control	10.0739
430	CHN23	Wild	25420.1	1789.64		430	JPN65	Control	18.36		430	KAS302-19	Control	10.2561
431	CHN25	Wild	25351.2	1796.04		431	JPN66	Control	18.2951		431	KAS304-12	Control	10.2367
432	CHN28	Wild	21865.5	1549.77		432	JPN70	Control	18.0118		432	KAS331-12	Control	10.573
433	CHN3	Wild	24927.6	1860.08		433	JPN71	Control	18.6041		433	KAS331-13	Control	10.7513
434	CHN30	Wild	21514.9	1512.6		434	JPN8	Control	17.2269		434	KAS361-2	Control	10.1839
435	CHN31	Wild	22592.4	1573.47		435	Mungyeong	Control	18.828		435	KAS380-14	Control	9.9393
436	CHN34	Wild	20386.5	1398.03		436	PI_339871B	Control	18.9902		436	KAS502-6	Control	10.4726
437	CHN35	Wild	23236	1613.22		437	PI_342620_A	Control	17.6614		437	KAS505-1	Control	10.3221
438	CHN37	Wild	22680.2	1579.49		438	PI_378685	Control	17.3872		438	KAS524-4	Control	9.97753
439	CHN38	Wild	22658.3	1469.43		439	PI_378691	Control	18.6039		439	KAS531-5	Control	10.5957
440	CHN40	Wild	24138.2	1622.76		440	PI_424002	Control	19.5812		440	KAS544-2	Control	10.487
441	CHN41	Wild	22319.4	1553.45		441	PI_458537A	Control	20.5123		441	KAS571-23	Control	9.83302
442	CHN42	Wild	21761	1375.32		442	PI_507822	Control	19.8689		442	KAS574-11	Control	10.4696
443	CHN43	Wild	23371.5	1698.19		443	PI_518282	Control	21.0825		443	KAS575-1	Control	9.83695
444	CHN45	Wild	23376.9	1559.66		444	PI-378689	Control	17.9704		444	KAS590-6	Control	10.413
445	CHN46	Wild	22865.1	1591.77		445	PI378698	Control	17.2812		445	KAS611-1	Control	11.1589
446	CHN49	Wild	25013.7	1748.62		446	PI-507800-B	Control	20.3511		446	KAS622-8	Control	9.81367
447	CHN54	Wild	23679.7	1640.65		447	PI-65549	Control	19.749		447	KAS625-19	Control	9.62921
448	CHN55	Wild	21930.6	1551.31		448	YWS1001	Control	19.4967		448	KAS629-10	Control	10.2041
449	CHN56	Wild	23458.2	1603.01		449	YWS1016	Control	17.1677		449	KAS636-21	Control	10.8127
450	CHN58	Wild	25592.3	1845.45		450	YWS1022	Control	18.8644		450	KAS638-10	Control	10.7851
451	CHN60	Wild	24773	1640.6		451	YWS1023	Control	18.1441		451	KAS640-12	Control	10.8146
452	CHN64	Wild	23443.7	1603.47		452	YWS1026	Control	17.9514		452	KAS640-46	Control	10.1839
453	CHN7	Wild	22954	1605.38		453	YWS1027	Control	18.2315		453	KAS640-49	Control	10.1277
454	IT_182932	Wild	21814.8	1417.97		454	YWS1029	Control	18.3233		454	KAS641-8	Control	9.80415
455	IT162825	Wild	21247.6	1450.02		455	YWS1031	Control	18.8837		455	KAS651-37	Control	9.99087
456	IT178480	Wild	21700.3	1421.68		456	YWS1034	Control	10.6173		456	KAS660-12	Control	10.2976
457	IT182840	Wild	21727.7	1514.6		457	YWS1041	Control	18.6733		457	KAS660-21	Control	10.246
458	IT182847	Wild	20020	1350.59		458	YWS1055	Control	18.9428		458	KAS663-8	Control	9.83197
459	IT182848	Wild	21859.5	1512.11		459	YWS1064	Control	18.9049		459	Keonol	Control	10.8052
460	IT182864	Wild	19913.2	1399.19		460	YWS1089	Control	19.1764		460	KLG_16001	Control	12.7633
461	IT182869	Wild	21225.9	1433.74		461	YWS1090	Control	18.7592		461	KLS_808-1	Control	11.1185
462	IT182919	Wild	20979.3	1363.36		462	YWS1098	Control	18.6003		462	KLS087019	Control	11.0944
463	IT182946	Wild	19445	1321.34		463	YWS1099	Control	17.9682		463	KLS087062	Control	10.5042
464	IT182968	Wild	19274.1	1366.6		464	YWS1100	Control	18.7574		464	KLS087160	Control	10.4318
465	IT182976	Wild	21250.8	1514.74		465	YWS1113	Control	17.1134		465	KLS105	Control	11.1419
466	IT182993	Wild	20299.1	1435.36		466	YWS1114	Control	18.1898		466	KLS-116-1	Control	13.1863
467	IT183036	Wild	20255.9	1413.12		467	YWS1120	Control	18.1921		467	KLS117	Control	13.2744
468	IT183037	Wild	19459	1306.25		468	YWS1123	Control	18.3413		468	KLS123-1	Control	10.2456
469	IT183045	Wild	20572.8	1428.95		469	YWS1145	Control	18.7444		469	KLS137-1	Control	9.98199
470	IT183105	Wild	20244.9	1444.7		470	YWS1150	Control	17.866		470	KLS419	Control	9.79229
471	IT183115	Wild	20321.4	1293.94		471	YWS1155	Control	18.0718		471	KLS606-2	Control	10.2151
472	IT183120	Wild	20930.6	1376.51		472	YWS1158	Control	18.4143		472	KLS714-2	Control	12.092
473	IT184053	Wild	20628.1	1446.19		473	YWS1160	Control	18.0105		473	KLS72O-1	Control	10.329
474	IT184108	Wild	20531.4	1346.99		474	YWS1168	Control	18.4904		474	KLS739-2	Control	9.78678
475	IT184146	Wild	20979.4	1383.66		475	YWS1175	Control	18.1721		475	KLS77013	Control	10.0539
476	IT184194	Wild	20140.5	1401.33		476	YWS1176	Control	18.646		476	KLS77048	Control	9.85341
477	IT184233	Wild	20373.2	1321.88		477	YWS-1178-R	Control	19.0698		477	KLS77114-1	Control	10.4196
478	IT184254	Wild	19728	1350.82		478	YWS1190	Control	18.5879		478	KLS77131-2	Control	10.3186
479	IT184258	Wild	20535.5	1395.35		479	YWS1207	Control	18.3103		479	KLS77170	Control	10.6512
480	IT188367	Wild	20119	1312.77		480	YWS121	Control	18.1462		480	KLS77196-1	Control	10.0877
481	IT188404	Wild	19939.3	1351.36		481	YWS1214	Control	17.7688		481	KLS85044	Control	10.3658
482	IT188418	Wild	20183.4	1320.48		482	YWS1216	Control	17.865		482	KLS85109	Control	10.4616
483	IT195544	Wild	20768.3	1352.81		483	YWS1222	Control	17.7941		483	KLS85250	Control	10.1633
484	IT195562	Wild	20216.5	1292.82		484	YWS1225	Control	18.4602		484	KLS86037	Control	10.4722
485	Jangheung	Wild	21454.1	1292.5		485	YWS1228	Control	19.3147		485	KLS-86083-R_L1	Control	13.4456
486	JPN10	Wild	20700.7	1258.69		486	YWS1229	Control	18.2098		486	KLS86094	Control	11.0392
487	JPN12	Wild	20184.5	1404.46		487	YWS1230	Control	18.1216		487	KLS86097	Control	10.7715
488	JPN16	Wild	20636.7	1302.64		488	YWS1237	Control	18.0831		488	KLS87005	Control	9.87937
489	JPN18	Wild	19423.6	1157.89		489	YWS124	Control	18.9531		489	KLS87096	Control	9.85468
490	JPN23	Wild	20501.2	1342.41		490	YWS1242	Control	15.008		490	KLS87113	Control	11.183
491	JPN24	Wild	20074.5	1322.08		491	YWS1243	Control	17.9718		491	KLS87277	Control	10.8673
492	JPN29	Wild	19997.1	1302.93		492	YWS1244	Control	18.0688		492	KLS87323	Control	10.6618
493	JPN30	Wild	20734.9	1396.65		493	YWS1246	Control	17.6785		493	KLS87345	Control	10.6849
494	JPN31	Wild	19323.1	1367.02		494	YWS1247	Control	17.7314		494	KLS87348	Control	10.9406
495	JPN32	Wild	19290.2	1266.43		495	YWS1263	Control	19.143		495	KLS87352	Control	10.828
496	JPN36	Wild	19955.4	1275.75		496	YWS1273	Control	18.4792		496	KLS88035	Control	9.8479
497	JPN39	Wild	20072	1163.49		497	YWS1274	Control	18.4822		497	KLS88046	Control	10.5579
498	JPN40	Wild	19732	1188.34		498	YWS1284	Control	18.3625		498	KLS88048	Control	10.4311
499	JPN43	Wild	20807	1372.54		499	YWS1285	Control	18.956		499	KLS88066	Control	10.8333
500	JPN46	Wild	20669	1270.42		500	YWS1290	Control	19.0251		500	KLS88068-2	Control	10.0069
501	JPN51	Wild	20307.6	1356.55		501	YWS1309	Control	18.884		501	Kongnamul	Control	11.2098
502	JPN56	Wild	20652.1	1403.16		502	YWS1324	Control	17.8256		502	L-B	Control	9.83101
503	JPN65	Wild	20580.1	1322.9		503	YWS1328	Control	18.5375		503	Meju	Control	10.0248
504	JPN66	Wild	20608.1	1418.96		504	YWS-1338-R	Control	18.5569		504	Meju_Jeonbuk	Control	10.1093
505	JPN70	Wild	20173.3	1281.26		505	YWS1354	Control	16.9799		505	Meju_Jeonnam	Control	10.605
506	JPN71	Wild	20799.4	1286.16		506	YWS137	Control	17.0694		506	Mote	Control	10.8607
507	JPN8	Wild	19265.6	1196.79		507	YWS1376	Control	18.2997		507	Namul	Control	10.2159
508	Mungyeong	Wild	21114.8	1366.76		508	YWS139	Control	16.2594		508	Nezumi_Meta	Control	10.4303
509	PI_339871B	Wild	21215	1296.86		509	YWS14	Control	18.715		509	No_39_Green	Control	12.0849
510	PI_342620_A	Wild	19851.3	1326.76		510	YWS1446	Control	14.3938		510	Nonduleong	Control	9.9838
511	PI_378685	Wild	19510.5	1273.61		511	YWS1447	Control	18.0512		511	Oial	Control	9.94343
512	PI_378691	Wild	20916.9	1403.79		512	YWS1452	Control	17.8212		512	Ol	Control	11.2127
513	PI_424002	Wild	21984.2	1446.13		513	YWS1457	Control	18.2816		513	ORD_8139	Control	10.9553
514	PI_458537A	Wild	23176.2	1661.6		514	YWS148	Control	18.2655		514	Peking	Control	12.9478
515	PI_507822	Wild	22341.9	1502.04		515	YWS1502	Control	18.893		515	PI_157430	Control	10.3112
516	PI_518282	Wild	23853.3	1740.6		516	YWS1507	Control	17.7464		516	PI_159764	Control	10.8058
517	PI-378689	Wild	20144.8	1296.25		517	YWS1512	Control	17.8927		517	PI_196175	Control	10.7208
518	PI378698	Wild	19384.1	1258.39		518	YWS1516	Control	17.7221		518	PI_339982	Control	10.3335
519	PI-507800-B	Wild	22996.4	1650.79		519	YWS1518	Control	18.3635		519	PI_340003	Control	10.4155
520	PI-65549	Wild	22292.4	1578.32		520	YWS1528	Control	18.4049		520	PI_399062	Control	10.271
521	YWS1001	Wild	21911.5	1462.03		521	YWS1533	Control	17.7664		521	PI_399079	Control	10.7208
522	YWS1016	Wild	19214.3	1207.65		522	YWS1540	Control	17.9573		522	PI_399089	Control	10.2602
523	YWS1022	Wild	21191.7	1405.43		523	YWS1549	Control	17.5355		523	PI_399100	Control	11.2257
524	YWS1023	Wild	20465.9	1435.14		524	YWS1558	Control	18.622		524	PI_399108	Control	9.81574
525	YWS1026	Wild	20235.3	1406.7		525	YWS156	Control	18.3681		525	PI_399113	Control	10.0397
526	YWS1027	Wild	20539.7	1417.28		526	YWS1562	Control	17.9712		526	PI_399126	Control	10.0346
527	YWS1029	Wild	20617.7	1398.95		527	YWS1577	Control	17.8938		527	PI_407736	Control	10.5507
528	YWS1031	Wild	21344.9	1538.44		528	YWS1580	Control	19.0639		528	PI_407810	Control	11.1482
529	YWS1034	Wild	11929	792.839		529	YWS1582	Control	18.2955		529	PI_458156	Control	9.99876
530	YWS1041	Wild	20975.9	1390.07		530	YWS1584	Control	17.8318		530	PI_458184	Control	11.2387
531	YWS1055	Wild	21315.1	1446.69		531	YWS1588	Control	18.6373		531	PI_458232	Control	10.8153
532	YWS1064	Wild	21282.9	1454.26		532	YWS1592	Control	18.3461		532	PI_458260	Control	10.9017
533	YWS1089	Wild	21482.4	1368.89		533	YWS1598	Control	18.3746		533	PI_458277	Control	10.4781
534	YWS1090	Wild	20985.6	1309.73		534	YWS1605	Control	18.0919		534	PI_475824_A	Control	12.9908
535	YWS1098	Wild	20820.7	1311.41		535	YWS1607	Control	18.4527		535	PI_556949	Control	13.5634
536	YWS1099	Wild	20170.6	1324.42		536	YWS1608	Control	17.4181		536	PI_567317	Control	11.5328
537	YWS1100	Wild	21056.3	1382.25		537	YWS1610	Control	18.5389		537	PI_567366_A	Control	12.4655
538	YWS1113	Wild	19173.2	1223.54		538	YWS1611	Control	18.1149		538	PI_567458	Control	12.1158
539	YWS1114	Wild	20466.2	1387.51		539	YWS1616	Control	18.0368		539	PI_567519	Control	11.4252
540	YWS1120	Wild	20488.3	1407.24		540	YWS1618	Control	17.5687		540	PI_567591	Control	10.0014
541	YWS1123	Wild	20616.2	1378.63		541	YWS1620	Control	18.3311		541	PI_567601	Control	12.0732
542	YWS1145	Wild	21031.6	1371.25		542	YWS1621	Control	16.6832		542	PI_567660_A	Control	11.9544
543	YWS1150	Wild	20128.5	1389.48		543	YWS164	Control	18.0419		543	PI_567759	Control	12.8257
544	YWS1155	Wild	20318.6	1363.66		544	YWS-17	Control	18.7481		544	PI_567773	Control	11.3721
545	YWS1158	Wild	20764.8	1450.68		545	YWS177	Control	18.2101		545	PI_587718	Control	11.9241
546	YWS1160	Wild	20296.2	1405.67		546	YWS192	Control	17.7579		546	PI_603174_A	Control	12.3513
547	YWS1168	Wild	20790.8	1396.83		547	YWS193	Control	18.2434		547	PI_603176_A	Control	10.7869
548	YWS1175	Wild	20364.5	1304.38		548	YWS199	Control	18.0842		548	PI_62203-8	Control	11.2294
549	YWS1176	Wild	20908.1	1350.95		549	YWS204	Control	15.6895		549	PI_64698	Control	11.0054
550	YWS-1178-R	Wild	21494.3	1492.58		550	YWS219	Control	19.1369		550	PI_72227	Control	11.653
551	YWS1190	Wild	20885.6	1389.39		551	YWS229	Control	18.2271		551	PI_81037	Control	10.5866
552	YWS1207	Wild	20566.8	1361.77		552	YWS255	Control	17.9968		552	PI_82218	Control	9.89854
553	YWS121	Wild	20310.1	1277.15		553	YWS26	Control	17.9955		553	PI_82246	Control	10.7107
554	YWS1214	Wild	19969.3	1332.26		554	YWS265	Control	19.1539		554	PI_82555	Control	9.83661
555	YWS1216	Wild	20132.2	1394.18		555	YWS276	Control	18.3441		555	PI_83853	Control	10.0327
556	YWS1222	Wild	19889.7	1226.14		556	YWS294	Control	18.592		556	PI_84646	Control	10.4483
557	YWS1225	Wild	20709.5	1347.23		557	YWS298	Control	17.7759		557	PI_84646-2	Control	10.2342
558	YWS1228	Wild	21683.2	1424.58		558	YWS3	Control	16.6686		558	PI_84928	Control	10.6561
559	YWS1229	Wild	20415.3	1315.63		559	YWS300	Control	18.7536		559	PI_87002	Control	9.98544
560	YWS1230	Wild	20376.4	1369.22		560	YWS303	Control	16.216		560	PI_87565	Control	10.7441
561	YWS1237	Wild	20345.7	1378.9		561	YWS304	Control	18.924		561	PI_87630	Control	10.9791
562	YWS124	Wild	21278.3	1399.04		562	YWS308	Control	18.2276		562	PI_87631-1	Control	13.897
563	YWS1242	Wild	16784.9	1043.47		563	YWS311	Control	17.5288		563	PI_87632	Control	9.64577
564	YWS1243	Wild	20020.4	1170.39		564	YWS318	Control	17.0698		564	PI_88816-S	Control	10.2042
565	YWS1244	Wild	20340.2	1388.42		565	YWS331	Control	18.4178		565	PI_89138	Control	10.2396
566	YWS1246	Wild	19931.7	1389.33		566	YWS333	Control	19.5034		566	PI_89143	Control	10.4974
567	YWS1247	Wild	20049.3	1451.52		567	YWS34	Control	17.9332		567	PI_89154-S	Control	8.80222
568	YWS1263	Wild	21584.3	1505.83		568	YWS341	Control	18.4996		568	PI_90763	Control	13.6757
569	YWS1273	Wild	20695.2	1313.04		569	YWS347	Control	18.3726		569	PI_91073	Control	10.0704
570	YWS1274	Wild	20883.7	1498.37		570	YWS355	Control	17.7378		570	PI_91725	Control	10.5666
571	YWS1284	Wild	20733.9	1474.11		571	YWS361	Control	19.1041		571	PI_96280	Control	10.6958
572	YWS1285	Wild	21327.7	1445.41		572	YWS366	Control	18.1215		572	PI_96354	Control	10.7377
573	YWS1290	Wild	21418.3	1463.51		573	YWS368	Control	17.3762		573	PI_96549	Control	9.77642
574	YWS1309	Wild	21224.1	1417.3		574	YWS371	Control	18.4636		574	PI_96786	Control	10.8764
575	YWS1324	Wild	20052.1	1355.45		575	YWS39	Control	18.323		575	PI196168	Control	10.1215
576	YWS1328	Wild	20895.2	1451.77		576	YWS393	Control	18.4244		576	PI227159	Control	9.81642
577	YWS-1338-R	Wild	20891.2	1427.5		577	YWS-4	Control	19.0582		577	PI339736	Control	12.901
578	YWS1354	Wild	19156.6	1346.93		578	YWS40	Control	18.1444		578	PI-399122	Control	10.591
579	YWS137	Wild	19119.6	1216.08		579	YWS412	Control	18.6378		579	PI407795A	Control	10.3148
580	YWS1376	Wild	20624.8	1430.9		580	YWS419	Control	17.8977		580	PI417329	Control	10.2016
581	YWS139	Wild	18197.9	1144.02		581	YWS421	Control	18.7881		581	PI-458175-C	Control	10.2772
582	YWS14	Wild	21027	1397.49		582	YWS426	Control	18.2947		582	PI-458269	Control	10.2315
583	YWS1446	Wild	16049.8	952.579		583	YWS427	Control	18.2651		583	PI475812B	Control	10.9741
584	YWS1447	Wild	20400.4	1467.1		584	YWS432	Control	18.1991		584	PI475814	Control	11.7892
585	YWS1452	Wild	20135.8	1443.8		585	YWS433	Control	18.6799		585	PI54818	Control	9.0662
586	YWS1457	Wild	20609	1433.99		586	YWS435	Control	18.3052		586	PI60269-2	Control	11.6508
587	YWS148	Wild	20578.9	1420.85		587	YWS438	Control	18.4289		587	PI68484-4	Control	9.81755
588	YWS1502	Wild	21219.6	1403.41		588	YWS448	Control	17.9313		588	PI68696	Control	10.3727
589	YWS1507	Wild	20043.1	1429.47		589	YWS449	Control	18.2402		589	PI80470	Control	10.7179
590	YWS1512	Wild	20192.4	1425.28		590	YWS45	Control	18.1677		590	PI82183	Control	10.5872
591	YWS1516	Wild	19964.3	1376.19		591	YWS459	Control	18.1598		591	PI82235	Control	10.0547
592	YWS1518	Wild	20700.3	1439.39		592	YWS467	Control	19.2938		592	PI82278	Control	11.5705
593	YWS1528	Wild	20676.7	1372.35		593	YWS471	Control	18.9742		593	PI82291	Control	10.516
594	YWS1533	Wild	20024	1389.46		594	YWS474	Control	18.548		594	PI82295	Control	9.8864
595	YWS1540	Wild	20260.9	1426.07		595	YWS476	Control	18.2891		595	PI82544	Control	9.80507
596	YWS1549	Wild	19733.6	1341.26		596	YWS477	Control	18.0597		596	PI83868	Control	10.046
597	YWS1558	Wild	21147.9	1615.81		597	YWS479	Control	18.9401		597	PI83893	Control	10.4001
598	YWS156	Wild	20672.9	1407.23		598	YWS483	Control	18.1531		598	PI84581	Control	9.83745
599	YWS1562	Wild	20214.2	1364.82		599	YWS505	Control	18.4027		599	PI84609	Control	13.8316
600	YWS1577	Wild	20111	1342.71		600	YWS506	Control	16.4997		600	PI84611	Control	13.3456
601	YWS1580	Wild	21633.7	1638.17		601	YWS518	Control	18.2934		601	PI84642	Control	11.284
602	YWS1582	Wild	20648	1458.42		602	YWS519	Control	18.352		602	PI84644	Control	9.30304
603	YWS1584	Wild	20070.2	1366.95		603	YWS525	Control	19.319		603	PI84669	Control	9.20451
604	YWS1588	Wild	20924.4	1376.31		604	YWS534	Control	18.3982		604	PI84669N	Control	9.11365
605	YWS1592	Wild	20649.1	1406.49		605	YWS538	Control	18.9994		605	PI84680	Control	9.43609
606	YWS1598	Wild	20724.5	1452.01		606	YWS55	Control	17.9873		606	PI84734	Control	10.7072
607	YWS1605	Wild	20381.6	1405.69		607	YWS555	Control	18.714		607	PI84946-2	Control	9.97201
608	YWS1607	Wild	20807.8	1453.34		608	YWS560	Control	18.28		608	PI85089	Control	9.23145
609	YWS1608	Wild	19614.5	1345.24		609	YWS565	Control	18.1636		609	PI86490	Control	12.7629
610	YWS1610	Wild	20877	1432.13		610	YWS574	Control	17.7133		610	PI86904-1	Control	10.2074
611	YWS1611	Wild	20467.2	1467.13		611	YWS580	Control	17.6487		611	PI87574	Control	9.82794
612	YWS1616	Wild	20294.6	1376.39		612	YWS583	Control	19.1053		612	PI87619-1	Control	10.0234
613	YWS1618	Wild	19658.9	1231.73		613	YWS586	Control	18.5195		613	PI88306-1	Control	10.5033
614	YWS1620	Wild	20687	1460.09		614	YWS59	Control	17.6693		614	PI88820	Control	10.7271
615	YWS1621	Wild	18744.6	1246.15		615	YWS6	Control	17.3587		615	PI89128	Control	9.00014
616	YWS164	Wild	20296.2	1372.67		616	YWS61	Control	17.5244		616	PI91083	Control	10.3405
617	YWS-17	Wild	21141	1476.67		617	YWS615	Control	18.8724		617	PI92568	Control	10.2524
618	YWS177	Wild	20589.9	1490.01		618	YWS-63	Control	17.8888		618	PI93559	Control	8.89646
619	YWS192	Wild	19982.6	1356.94		619	YWS64	Control	18.1868		619	PI95853	Control	10.3555
620	YWS193	Wild	20697.3	1562.31		620	YWS645	Control	18.822		620	PI96089-5	Control	9.73814
621	YWS199	Wild	20328.4	1360.39		621	YWS649	Control	19.0137		621	PI96983	Control	10.0527
622	YWS204	Wild	17581.9	1125.74		622	YWS65	Control	17.9301		622	Pu_Ru_Ragi	Control	9.94254
623	YWS219	Wild	21474.1	1402.05		623	YWS661	Control	18.1295		623	Pureundogseagi	Control	10.923
624	YWS229	Wild	20554.8	1436.93		624	YWS662	Control	18.2915		624	Qi_si_wa	Control	12.4895
625	YWS255	Wild	20256.6	1380.3		625	YWS663	Control	18.6486		625	Ryong_song	Control	10.6592
626	YWS26	Wild	20209.9	1334.96		626	YWS669	Control	18.6297		626	Sangjupureun	Control	10.6149
627	YWS265	Wild	21584	1494.13		627	YWS677	Control	19.0725		627	Seonbi	Control	10.4488
628	YWS276	Wild	20530.3	1289.83		628	YWS678	Control	18.3535		628	Seoritae	Control	10.8387
629	YWS294	Wild	20858.6	1358.14		629	YWS-68	Control	18.4111		629	Shin2	Control	10.879
630	YWS298	Wild	19996.5	1351.99		630	YWS681	Control	18.6507		630	Si_li_da_dou	Control	11.22
631	YWS3	Wild	18750.9	1267.74		631	YWS689	Control	19.0611		631	SLS_B229-1	Control	9.9121
632	YWS300	Wild	21193.7	1523.69		632	YWS709	Control	19.2777		632	SLS_B30-2	Control	10.2099
633	YWS303	Wild	18232.6	1224.09		633	YWS712	Control	17.0977		633	SLS90-101	Control	11.0062
634	YWS304	Wild	21333.1	1484.28		634	YWS726	Control	18.0916		634	SLS90-102	Control	10.5644
635	YWS308	Wild	20549.3	1431.02		635	YWS729	Control	17.8909		635	SLS90-146	Control	10.9098
636	YWS311	Wild	19799.4	1414.03		636	YWS73	Control	18.2613		636	SLSB322-3	Control	9.20094
637	YWS318	Wild	19261.8	1357.9		637	YWS738	Control	17.826		637	SLSB397-1	Control	9.90099
638	YWS331	Wild	20782.3	1464.5		638	YWS740	Control	17.5053		638	SLSB406-2	Control	10.2897
639	YWS333	Wild	21851.4	1394.87		639	YWS742	Control	18.9285		639	SLSB-B-15	Control	9.87136
640	YWS34	Wild	20218.8	1409.24		640	YWS75	Control	18.7459		640	SLSB-B-27	Control	9.17652
641	YWS341	Wild	20836.5	1432.86		641	YWS751	Control	17.8875		641	SLSJ101-1	Control	9.96521
642	YWS347	Wild	20717.3	1446.87		642	YWS761	Control	18.1519		642	SLSJ190-2	Control	10.3397
643	YWS355	Wild	19995.3	1390.66		643	YWS765	Control	18.2445		643	Sogcheong	Control	10.7097
644	YWS361	Wild	21495.4	1457.7		644	YWS769	Control	18.1434		644	Suigen_Ao	Control	11.5569
645	YWS366	Wild	20349	1342.01		645	YWS785	Control	18.8794		645	VIR_2962	Control	11.4299
646	YWS368	Wild	19563.2	1337.86		646	YWS801	Control	19.5324		646	VIR2980	Control	10.4843
647	YWS371	Wild	20666.1	1300.26		647	YWS806	Control	19.1705		647	Well-man	Control	10.6387
648	YWS39	Wild	20605.6	1387.15		648	YWS818	Control	19.3604		648	White-soybean	Control	10.687
649	YWS393	Wild	20644	1319.24		649	YWS821	Control	18.4656		649	WIR2962	Control	11.0044
650	YWS-4	Wild	21451.2	1461.69		650	YWS828	Control	18.1196		650	YB156	Control	9.9615
651	YWS40	Wild	20312.6	1281.62		651	YWS837	Control	18.3326		651	YB186-1	Control	10.6019
652	YWS412	Wild	20938.7	1390.07		652	YWS844	Control	19.0706		652	YB316-3	Control	10.3021
653	YWS419	Wild	20124	1351.7		653	YWS847	Control	19.2068		653	Yemsol	Control	8.84081
654	YWS421	Wild	21215	1508.74		654	YWS854	Control	18.7365		654	YJ174-2	Control	9.77706
655	YWS426	Wild	20598.5	1409.74		655	YWS856	Control	17.4451		655	YJ217-2	Control	10.0297
656	YWS427	Wild	20570	1412.37		656	YWS867	Control	18.7884		656	YJ229-3	Control	9.94219
657	YWS432	Wild	20561.4	1472.91		657	YWS870	Control	18.1016		657	YJ90	Control	9.84665
658	YWS433	Wild	20858.3	1265.52		658	YWS871	Control	18.7273		658	YN154	Control	10.5603
659	YWS435	Wild	20568.5	1368.78		659	YWS876	Control	18.0257		659	YN161-3	Control	10.2354
660	YWS438	Wild	20640.5	1311.02		660	YWS878	Control	17.8672		660	YN188-3	Control	10.3289
661	YWS448	Wild	20269.2	1461.67		661	YWS88	Control	18.2157		661	YN197-1	Control	10.6871
662	YWS449	Wild	20530.6	1399.11		662	YWS885	Control	18.0573		662	YN213-2	Control	11.2601
663	YWS45	Wild	20461.1	1405.61		663	YWS891	Control	17.7481		663	You_huang_dou	Control	11.8921
664	YWS459	Wild	20422.8	1375.67		664	YWS900	Control	17.3323		664	Yu_tae	Control	10.8007
665	YWS467	Wild	21741.9	1505.29		665	YWS908	Control	17.9389
666	YWS471	Wild	21223.4	1321.93		666	YWS909	Control	17.9294
667	YWS474	Wild	20887.2	1432.85		667	YWS916	Control	17.6795
668	YWS476	Wild	20624.3	1441.41		668	YWS923	Control	17.6232
669	YWS477	Wild	20284.1	1341.84		669	YWS924	Control	18.8649
670	YWS479	Wild	21286.4	1420.76		670	YWS932	Control	18.8038
671	YWS483	Wild	20496.8	1456.63		671	YWS936	Control	18.1299
672	YWS505	Wild	20750.4	1448.38		672	YWS939	Control	18.1058
673	YWS506	Wild	18594.7	1288.68		673	YWS941	Control	18.2529
674	YWS518	Wild	20620.2	1432.84		674	YWS950	Control	18.9352
675	YWS519	Wild	20591.2	1342.42		675	YWS957	Control	18.3898
676	YWS525	Wild	21711.6	1448.59		676	YWS959	Control	19.2927
677	YWS534	Wild	20786.8	1489.55		677	YWS963	Control	17.6199
678	YWS538	Wild	21330.1	1402.29		678	YWS967	Control	18.8997
679	YWS55	Wild	20109.9	1243.61		679	YWS97	Control	18.2469
680	YWS555	Wild	21080.1	1451.65		680	YWS971	Control	17.7286
681	YWS560	Wild	20580.7	1407.38		681	YWS973	Control	18.2565
682	YWS565	Wild	20403	1351.72		682	YWS975	Control	19.044
683	YWS574	Wild	19945.5	1366.63		683	YWS976	Control	17.9722
684	YWS580	Wild	19977.2	1466.06		684	YWS978	Control	18.4502
685	YWS583	Wild	21506.8	1467.91		685	YWS979	Control	18.9567
686	YWS586	Wild	20797.9	1373.34		686	YWS982	Control	18.5033
687	YWS59	Wild	19881.7	1348.93		687	YWS985	Control	18.1089
688	YWS6	Wild	19571.1	1364.11		688	YWS988	Control	18.0333
689	YWS61	Wild	19621.6	1240.85		689	YWS992	Control	17.7671
690	YWS615	Wild	21383.4	1588.75		690	YWS996	Control	19.2766
691	YWS-63	Wild	20178.8	1415.89
692	YWS64	Wild	20345.2	1269.72
693	YWS645	Wild	21133.5	1391.67
694	YWS649	Wild	21370.8	1427.97
695	YWS65	Wild	20215.3	1408.98
696	YWS661	Wild	20418.2	1402.76
697	YWS662	Wild	20608	1422.68
698	YWS663	Wild	21009.6	1449.7
699	YWS669	Wild	20931.5	1391.5
700	YWS677	Wild	21512.2	1507.7
701	YWS678	Wild	20588	1337.62
702	YWS-68	Wild	20732.3	1421.53
703	YWS681	Wild	20926.3	1364.23
704	YWS689	Wild	21393.2	1400.64
705	YWS709	Wild	21727.6	1507.83
706	YWS712	Wild	19148.3	1215.07
707	YWS726	Wild	20332.1	1356.33
708	YWS729	Wild	20156.8	1391.66
709	YWS73	Wild	20469.9	1316.26
710	YWS738	Wild	20130.1	1433.08
711	YWS740	Wild	19649	1288.26
712	YWS742	Wild	21354.7	1501.22
713	YWS75	Wild	21018.8	1356.79
714	YWS751	Wild	19962.1	1200.48
715	YWS761	Wild	20374.2	1335.24
716	YWS765	Wild	20517.5	1381.49
717	YWS769	Wild	20353.4	1323.38
718	YWS785	Wild	21167	1364.96
719	YWS801	Wild	22097.7	1610.82
720	YWS806	Wild	21600.7	1493.34
721	YWS818	Wild	21801.4	1494.91
722	YWS821	Wild	20764.8	1396.74
723	YWS828	Wild	20319.6	1314.57
724	YWS837	Wild	20468.9	1240.43
725	YWS844	Wild	21300.7	1298.22
726	YWS847	Wild	21629.1	1483.7
727	YWS854	Wild	21177.9	1525.8
728	YWS856	Wild	19592.7	1295.12
729	YWS867	Wild	21252	1545.49
730	YWS870	Wild	20510.2	1524.02
731	YWS871	Wild	21085.5	1443
732	YWS876	Wild	20194.9	1288.36
733	YWS878	Wild	20076.1	1335.7
734	YWS88	Wild	20437	1331.15
735	YWS885	Wild	20393.1	1453.4
736	YWS891	Wild	19966.3	1350.92
737	YWS900	Wild	19519.5	1340.21
738	YWS908	Wild	20091.4	1275.87
739	YWS909	Wild	20057.1	1251.52
740	YWS916	Wild	19877.7	1334.28
741	YWS923	Wild	19927.2	1442.88
742	YWS924	Wild	21340.2	1553.43
743	YWS932	Wild	21198.3	1475.63
744	YWS936	Wild	20399.5	1383.65
745	YWS939	Wild	20293.6	1303.02
746	YWS941	Wild	20482.8	1337.9
747	YWS950	Wild	21290.3	1429.8
748	YWS957	Wild	20684.6	1396.09
749	YWS959	Wild	21666.8	1431.28
750	YWS963	Wild	19783.6	1302.67
751	YWS967	Wild	21178.1	1354.87
752	YWS97	Wild	20447.8	1309.16
753	YWS971	Wild	19919.4	1324.46
754	YWS973	Wild	20577.5	1428.86
755	YWS975	Wild	21456.5	1481.83
756	YWS976	Wild	20170.2	1319.81
757	YWS978	Wild	20811.4	1459.52
758	YWS979	Wild	21336.2	1453.14
759	YWS982	Wild	20756.2	1348.67
760	YWS985	Wild	20252	1258.16
761	YWS988	Wild	20264.4	1349.82
762	YWS992	Wild	20064.5	1429.19
763	YWS996	Wild	21640.5	1421.85
